# Supplementary material for: ﻿Four new hypogean species of the genus Triplophysa (Osteichthyes, Cypriniformes, Nemacheilidae) from Guizhou Province, Southwest China, based on molecular and morphological data
Source: Zookeys. 2023 Nov 28;1185:43–81. doi: 10.3897/zookeys.1185.105499 (PMC10698870; doi:10.3897/zookeys.1185.105499)
Supplement: XML Treatment for Triplophysa cehengensis [file zookeys.1185.105499-treatment1.xml]

<!DOCTYPE tp:taxon-treatment
  PUBLIC "-//TaxonX//DTD Taxonomic Treatment Publishing DTD v0 20100105//EN" "tax-treatment-NSO.dtd">
<tp:taxon-treatment xmlns:tp="http://www.plazi.org/taxpub"><tp:treatment-meta><kwd-group><label>Taxon classification</label><kwd>
                <named-content content-type="kingdom">Animalia</named-content>
              </kwd><kwd>
                <named-content content-type="order">Cypriniformes</named-content>
              </kwd><kwd>
                <named-content content-type="family">Nemacheilidae</named-content>
              </kwd></kwd-group><mixed-citation publication-type="journal"><person-group><name><surname>Luo</surname><given-names>Tao</given-names></name><name><surname>Mao</surname><given-names>Ming-Le</given-names></name><name><surname>Lan</surname><given-names>Chang-Ting</given-names></name><name><surname>Song</surname><given-names>Ling-Xing</given-names></name><name><surname>Zhao</surname><given-names>Xin-Rui</given-names></name><name><surname>Yu</surname><given-names>Jing</given-names></name><name><surname>Wang</surname><given-names>Xing-Liang</given-names></name><name><surname>Xiao</surname><given-names>Ning</given-names></name><name><surname>Zhou</surname><given-names>Jia-Jun</given-names></name><name><surname>Zhou</surname><given-names>Jiang</given-names></name></person-group><article-title>﻿Four new hypogean species of the genus <italic><tp:taxon-name><tp:taxon-name-part taxon-name-part-type="genus" reg="Triplophysa">Triplophysa</tp:taxon-name-part></tp:taxon-name></italic> (<tp:taxon-name><tp:taxon-name-part taxon-name-part-type="superclass">Osteichthyes</tp:taxon-name-part></tp:taxon-name>, <tp:taxon-name><tp:taxon-name-part taxon-name-part-type="order">Cypriniformes</tp:taxon-name-part></tp:taxon-name>, <tp:taxon-name><tp:taxon-name-part taxon-name-part-type="family">Nemacheilidae</tp:taxon-name-part></tp:taxon-name>) from Guizhou Province, Southwest China, based on molecular and morphological data</article-title><source>Zookeys</source><day>28</day><month>11</month><year>2023</year><volume>1185</volume><fpage>43</fpage><lpage>81</lpage><pub-id pub-id-type="doi">10.3897/zookeys.1185.105499</pub-id></mixed-citation></tp:treatment-meta><tp:nomenclature><label>﻿</label><tp:taxon-name>
              <object-id xmlns:xlink="http://www.w3.org/1999/xlink" content-type="arpha" xlink:type="simple">E0D6C79A-3422-591A-B2F6-96FE7A2F3159</object-id>
              <tp:taxon-name-part taxon-name-part-type="genus" reg="Triplophysa">Triplophysa</tp:taxon-name-part>
              <tp:taxon-name-part taxon-name-part-type="species" reg="cehengensis">cehengensis</tp:taxon-name-part>
              <object-id xmlns:xlink="http://www.w3.org/1999/xlink" content-type="zoobank" xlink:type="simple">https://zoobank.org/21AF55DC-3FCA-439B-A15B-87296BEA10C8</object-id>
            </tp:taxon-name><tp:taxon-authority>Luo, Mao, Zhao, Xiao &amp; Zhou</tp:taxon-authority><tp:taxon-status xmlns:xlink="http://www.w3.org/1999/xlink" xlink:type="simple">sp. nov.</tp:taxon-status><xref ref-type="fig" rid="F4">Figs 4</xref><xref ref-type="fig" rid="F5">, 5</xref><xref ref-type="fig" rid="F6">, 6</xref><xref ref-type="supplementary-material" rid="S3">, Suppl. materials 3</xref><xref ref-type="supplementary-material" rid="S5">, 5</xref></tp:nomenclature><tp:treatment-sec sec-type="type material" id="SECID0E1GAK"><title>Type material.</title><p><bold><italic>Holotype</italic>.</bold> GZNU20230214010 (Fig. <xref ref-type="fig" rid="F4">4</xref>), 63.76 mm total length (TL), 51.17 mm standard length (<abbrev xmlns:xlink="http://www.w3.org/1999/xlink" xlink:title="standard length" id="ABBRID0EJHAK" xlink:type="simple">SL</abbrev>), collected by Tao Luo on January 7, 2023, at Longjing Village, Rongdu Town, Ceheng County, Guizhou Province, China (<named-content xmlns:xlink="http://www.w3.org/1999/xlink" content-type="dwc:verbatimCoordinates" xlink:type="simple"><named-content content-type="geo-json" specific-use="{&#34;type&#34;:&#34;Point&#34;,&#34;coordinates&#34;:[105.725126,25.041088]}" id="NCID0EQHAK" xlink:type="simple">25.0410879°N, 105.72512627°E</named-content></named-content>; ca. 1228 m. a.s.l.; Fig. <xref ref-type="fig" rid="F1">1</xref>).</p><fig id="F4" position="float" orientation="portrait"><object-id xmlns:xlink="http://www.w3.org/1999/xlink" content-type="doi" xlink:type="simple">10.3897/zookeys.1185.105499.figure4</object-id><object-id xmlns:xlink="http://www.w3.org/1999/xlink" content-type="arpha" xlink:type="simple">17E32238-A649-5837-89BE-7FF81FA647CC</object-id><label>Figure 4.</label><caption><p>Morphological characteristics of holotype GZNU20230214010 of <italic><tp:taxon-name><tp:taxon-name-part taxon-name-part-type="genus" reg="Triplophysa">Triplophysa</tp:taxon-name-part><tp:taxon-name-part taxon-name-part-type="species" reg="cehengensis">cehengensis</tp:taxon-name-part></tp:taxon-name></italic> sp. nov. in preservative (10% formalin) <bold>A</bold> lateral view <bold>B</bold> dorsal view <bold>C</bold> ventral view. Photographs by Tao Luo.</p></caption><graphic xmlns:xlink="http://www.w3.org/1999/xlink" xlink:href="zookeys-1185-043_article-105499__-g004.jpg" position="float" orientation="portrait" xlink:type="simple" id="oo_943690.jpg"><uri content-type="original_file" xlink:type="simple">https://binary.pensoft.net/fig/943690</uri></graphic></fig><p><bold><italic>Paratypes</italic>.</bold> Two specimens from the same locality as the holotype: GZNU202302140011 and GZNU20230214012 collected by Tao Luo, Wei-Feng Wang, Xin-Rui Zhao, Jing Yu, and Chang-Ting Lan on January 7, 2023.</p></tp:treatment-sec><tp:treatment-sec sec-type="diagnosis" id="SECID0E5IAK"><title>Diagnosis.</title><p><italic><tp:taxon-name><tp:taxon-name-part taxon-name-part-type="genus" reg="Triplophysa">Triplophysa</tp:taxon-name-part><tp:taxon-name-part taxon-name-part-type="species" reg="cehengensis">cehengensis</tp:taxon-name-part></tp:taxon-name></italic> sp. nov. can be distinguished from all other congeners by the following combination of characteristics: (1) body naked, scaleless, without skin pigmentation; (2) eyes reduced, diameter 2% of head length (<abbrev xmlns:xlink="http://www.w3.org/1999/xlink" xlink:title="head length" id="ABBRID0EPJAK" xlink:type="simple">HL</abbrev>), interorbital width 27–37% of <abbrev xmlns:xlink="http://www.w3.org/1999/xlink" xlink:title="head length" id="ABBRID0ETJAK" xlink:type="simple">HL</abbrev>; (3) dorsal fin distal margin emarginated; (4) pelvic-fin tip reaching to anus; (5) tip of pectoral fin not reaching to pelvic fin origin; (6) anterior and posterior nostrils closely set, with the anterior nostril elongated to a barbel-like tip; (7) tip of outrostral barbel extending backward, not reaching to anterior margin of the eye; (8) lateral line complete; (9) dorsal-fin rays iv-9, pectoral-fin rays i-10, pelvic-fin rays ii-8, anal-fin rays iii-5, 16 branched caudal-fin rays; and (10) total vertebrae 39.</p></tp:treatment-sec><tp:treatment-sec sec-type="description" id="SECID0EXJAK"><title>Description.</title><p>Morphological data of the specimens of the <italic><tp:taxon-name><tp:taxon-name-part taxon-name-part-type="genus" reg="Triplophysa">Triplophysa</tp:taxon-name-part><tp:taxon-name-part taxon-name-part-type="species" reg="cehengensis">cehengensis</tp:taxon-name-part></tp:taxon-name></italic> sp. nov. are provided in Suppl. materials <xref ref-type="supplementary-material" rid="S3">3</xref>, <xref ref-type="supplementary-material" rid="S5">5</xref>. Body elongated and cylindrical, posterior portion gradually compressed from dorsal fin to caudal-fin base, with deepest body depth anterior to dorsal-fin origin, deepest body depth 14–15% of standard length (<abbrev xmlns:xlink="http://www.w3.org/1999/xlink" xlink:title="standard length" id="ABBRID0EQKAK" xlink:type="simple">SL</abbrev>). Dorsal profile slightly convex from snout to dorsal-fin insertion, then straight from posterior portion of dorsal-fin origin to caudal-fin base. Ventral profile flat. Head short, length 25–27% of <abbrev xmlns:xlink="http://www.w3.org/1999/xlink" xlink:title="standard length" id="ABBRID0EUKAK" xlink:type="simple">SL</abbrev>, slightly depressed and flattened, width slightly greater than depth (head width (<abbrev xmlns:xlink="http://www.w3.org/1999/xlink" xlink:title="head width" id="ABBRID0EYKAK" xlink:type="simple">HW</abbrev>)/head depth (<abbrev xmlns:xlink="http://www.w3.org/1999/xlink" xlink:title="head depth" id="ABBRID0E3KAK" xlink:type="simple">HD</abbrev>) = 1.13). Snout short, lightly blunt, length 47–54% of <abbrev xmlns:xlink="http://www.w3.org/1999/xlink" xlink:title="head length" id="ABBRID0EALAK" xlink:type="simple">HL</abbrev>. Mouth inferior and curved, mouth corner situated below anterior nostril, upper and lower lips smooth, lips thick with shallow furrows, lower lip with a V-shaped median notch. Upper and lower jaw arched. Three pairs of barbels are present: inrostral barbel short, length 13–25% of <abbrev xmlns:xlink="http://www.w3.org/1999/xlink" xlink:title="head length" id="ABBRID0EELAK" xlink:type="simple">HL</abbrev>, backward extending to corner of the mouth; outrostral barbel long, length 27–38% of <abbrev xmlns:xlink="http://www.w3.org/1999/xlink" xlink:title="head length" id="ABBRID0EILAK" xlink:type="simple">HL</abbrev>, backward extending and not reaching to anterior margin of the eye. Maxillary barbel developed, length 19–36% of <abbrev xmlns:xlink="http://www.w3.org/1999/xlink" xlink:title="head length" id="ABBRID0EMLAK" xlink:type="simple">HL</abbrev>, tip of maxillary barbel reaching to anterior margin of operculum. Anterior and posterior nostrils closely set, length 0.2–0.5 mm, 3–4% of <abbrev xmlns:xlink="http://www.w3.org/1999/xlink" xlink:title="head length" id="ABBRID0EQLAK" xlink:type="simple">HL</abbrev>. Anterior nostril tube long, with an elongated short barbel-like tip, tip of posterior nostril extending backwards not reaching to anterior margin of the eye. Eyes reduced, with diameter ~ 2% of <abbrev xmlns:xlink="http://www.w3.org/1999/xlink" xlink:title="head length" id="ABBRID0EULAK" xlink:type="simple">HL</abbrev>. Gill opening small, gill rakers not developed, nine inner gill rakers on first gill arch (<italic>n</italic> = 1).</p><p>Dorsal-fin rays iv-9, pectoral-fin rays i-10, pelvic-fin rays ii-8, anal-fin rays iii-5, 16 branched caudal-fin rays. Dorsal fin short, length 22–25% of <abbrev xmlns:xlink="http://www.w3.org/1999/xlink" xlink:title="standard length" id="ABBRID0E3LAK" xlink:type="simple">SL</abbrev>, distal margin emarginated, origin anterior to pelvic-fin insertion and situated slightly posterior to the midpoint between snout tip and caudal-fin base, first branched ray longest, shorter than head length, tip of dorsal fin vertical to the anus. Pectoral fin moderately developed, length 21–23% of <abbrev xmlns:xlink="http://www.w3.org/1999/xlink" xlink:title="standard length" id="ABBRID0EAMAK" xlink:type="simple">SL</abbrev>, tip of pectoral fin extending backward almost to the midpoint between origin of pectoral and pelvic fin origins, not reaching to pelvic fin origin. Pelvic fin length 17–18% of <abbrev xmlns:xlink="http://www.w3.org/1999/xlink" xlink:title="standard length" id="ABBRID0EEMAK" xlink:type="simple">SL</abbrev>, vertically aligned with third branched ray of dorsal fin, tips of pelvic fin reaching to anus. Anal fin long, length 19–21% of <abbrev xmlns:xlink="http://www.w3.org/1999/xlink" xlink:title="standard length" id="ABBRID0EIMAK" xlink:type="simple">SL</abbrev>, distal margin truncated, origin close to anus, tips of anal fin not reaching caudal-fin base, distance between tips of anal fin and anus 8.5× the eye diameter. Caudal fin forked, upper lobe is equal in length to lower lobe, tips pointed, caudal peduncle length 6.9 mm, caudal peduncle depth 3.5 mm, with weak adipose crests along both dorsal and ventral sides. Total vertebrae: 39 (<italic>n</italic> = 1).</p><p>Cephalic lateral line system developed. Lateral line complete, exceeding tip of pectoral fin and reaching base of caudal fin. Two chambers of air bladder, anterior chamber dumbbell-shaped and membranous, open on both sides, slightly closed posteriorly (Fig. <xref ref-type="fig" rid="F5">5</xref>); posterior chamber developed, slightly filling the body cavity, connected with anterior chamber by a long, slender tube.</p><fig id="F5" position="float" orientation="portrait"><object-id xmlns:xlink="http://www.w3.org/1999/xlink" content-type="doi" xlink:type="simple">10.3897/zookeys.1185.105499.figure5</object-id><object-id xmlns:xlink="http://www.w3.org/1999/xlink" content-type="arpha" xlink:type="simple">257BE051-BFBE-5AD7-AF6A-8697022C0C4D</object-id><label>Figure 5.</label><caption><p>The three-dimensional reconstructed model of the skeleton of <italic><tp:taxon-name><tp:taxon-name-part taxon-name-part-type="genus" reg="Triplophysa">Triplophysa</tp:taxon-name-part><tp:taxon-name-part taxon-name-part-type="species" reg="cehengensis">cehengensis</tp:taxon-name-part></tp:taxon-name></italic> sp. nov. (paratype GZNU20230214011, standard length 38.6 mm) <bold>A</bold> dorsal view <bold>B</bold> lateral view and <bold>C</bold> ventral view.</p></caption><graphic xmlns:xlink="http://www.w3.org/1999/xlink" xlink:href="zookeys-1185-043_article-105499__-g005.jpg" position="float" orientation="portrait" xlink:type="simple" id="oo_943691.jpg"><uri content-type="original_file" xlink:type="simple">https://binary.pensoft.net/fig/943691</uri></graphic></fig></tp:treatment-sec><tp:treatment-sec sec-type="Coloration" id="SECID0ESNAK"><title>Coloration.</title><p>In cave water bodies when alive, body semi-translucent and pale pink, without skin pigment, and all fins hyaline (Fig. <xref ref-type="fig" rid="F6">6</xref>). After fixation in 10% formalin solution, the body color was yellowish white, all fins transparent (Fig. <xref ref-type="fig" rid="F4">4</xref>).</p><fig id="F6" position="float" orientation="portrait"><object-id xmlns:xlink="http://www.w3.org/1999/xlink" content-type="doi" xlink:type="simple">10.3897/zookeys.1185.105499.figure6</object-id><object-id xmlns:xlink="http://www.w3.org/1999/xlink" content-type="arpha" xlink:type="simple">070718D0-1EA5-54AA-AA8E-8A11902AD188</object-id><label>Figure 6.</label><caption><p><italic><tp:taxon-name><tp:taxon-name-part taxon-name-part-type="genus" reg="Triplophysa">Triplophysa</tp:taxon-name-part><tp:taxon-name-part taxon-name-part-type="species" reg="cehengensis">cehengensis</tp:taxon-name-part></tp:taxon-name></italic> sp. nov. in life <bold>A</bold> holotype GZNU20230214010 <bold>B</bold> paratype GZNU20230214011.</p></caption><graphic xmlns:xlink="http://www.w3.org/1999/xlink" xlink:href="zookeys-1185-043_article-105499__-g006.jpg" position="float" orientation="portrait" xlink:type="simple" id="oo_943692.jpg"><uri content-type="original_file" xlink:type="simple">https://binary.pensoft.net/fig/943692</uri></graphic></fig></tp:treatment-sec><tp:treatment-sec sec-type="description" id="SECID0E3OAK"><title>Secondary sex characteristics.</title><p>No secondary sex characteristics was observed based on the present specimens of <italic><tp:taxon-name><tp:taxon-name-part taxon-name-part-type="genus" reg="Triplophysa">Triplophysa</tp:taxon-name-part><tp:taxon-name-part taxon-name-part-type="species" reg="cehengensis">cehengensis</tp:taxon-name-part></tp:taxon-name></italic> sp. nov.</p></tp:treatment-sec><tp:treatment-sec sec-type="comparisons" id="SECID0ENPAK"><title>Comparisons.</title><p>Comparative data of <italic><tp:taxon-name><tp:taxon-name-part taxon-name-part-type="genus" reg="Triplophysa">Triplophysa</tp:taxon-name-part><tp:taxon-name-part taxon-name-part-type="species" reg="cehengensis">cehengensis</tp:taxon-name-part></tp:taxon-name></italic> sp. nov. with the 34 recognized hypogean species within genus <italic><tp:taxon-name><tp:taxon-name-part taxon-name-part-type="genus" reg="Triplophysa">Triplophysa</tp:taxon-name-part></tp:taxon-name></italic> are given in Suppl. material <xref ref-type="supplementary-material" rid="S4">4</xref>. Based on the dorsal-fin origin anterior to the pelvic-fin origin and the unbranched pelvic-fin rays 2, new species can be placed within defined subclade B1. Thus, new species and morphological differences with subclade B1 and 15 undefined clade species were compared in detail.</p><p><italic><tp:taxon-name><tp:taxon-name-part taxon-name-part-type="genus" reg="Triplophysa">Triplophysa</tp:taxon-name-part><tp:taxon-name-part taxon-name-part-type="species" reg="cehengensis">cehengensis</tp:taxon-name-part></tp:taxon-name></italic> sp. nov. can be distinguished from <italic><tp:taxon-name><tp:taxon-name-part taxon-name-part-type="genus" reg="Triplophysa">T.</tp:taxon-name-part><tp:taxon-name-part taxon-name-part-type="species" reg="baotianensis">baotianensis</tp:taxon-name-part></tp:taxon-name></italic>, <italic><tp:taxon-name><tp:taxon-name-part taxon-name-part-type="genus" reg="Triplophysa">T.</tp:taxon-name-part><tp:taxon-name-part taxon-name-part-type="species" reg="zhenfengensis">zhenfengensis</tp:taxon-name-part></tp:taxon-name></italic>, <italic><tp:taxon-name><tp:taxon-name-part taxon-name-part-type="genus" reg="Triplophysa">T.</tp:taxon-name-part><tp:taxon-name-part taxon-name-part-type="species" reg="huapingensis">huapingensis</tp:taxon-name-part></tp:taxon-name></italic>, <italic><tp:taxon-name><tp:taxon-name-part taxon-name-part-type="genus" reg="Triplophysa">T.</tp:taxon-name-part><tp:taxon-name-part taxon-name-part-type="species" reg="flavicorpus">flavicorpus</tp:taxon-name-part></tp:taxon-name></italic>, <italic><tp:taxon-name><tp:taxon-name-part taxon-name-part-type="genus" reg="Triplophysa">T.</tp:taxon-name-part><tp:taxon-name-part taxon-name-part-type="species" reg="guizhouensis">guizhouensis</tp:taxon-name-part></tp:taxon-name></italic>, <italic><tp:taxon-name><tp:taxon-name-part taxon-name-part-type="genus" reg="Triplophysa">T.</tp:taxon-name-part><tp:taxon-name-part taxon-name-part-type="species" reg="longipectoralis">longipectoralis</tp:taxon-name-part></tp:taxon-name></italic>, <italic><tp:taxon-name><tp:taxon-name-part taxon-name-part-type="genus" reg="Triplophysa">T.</tp:taxon-name-part><tp:taxon-name-part taxon-name-part-type="species" reg="luochengensis">luochengensis</tp:taxon-name-part></tp:taxon-name></italic>, <italic><tp:taxon-name><tp:taxon-name-part taxon-name-part-type="genus" reg="Triplophysa">T.</tp:taxon-name-part><tp:taxon-name-part taxon-name-part-type="species" reg="nanpanjiangensis">nanpanjiangensis</tp:taxon-name-part></tp:taxon-name></italic>, <italic><tp:taxon-name><tp:taxon-name-part taxon-name-part-type="genus" reg="Triplophysa">T.</tp:taxon-name-part><tp:taxon-name-part taxon-name-part-type="species" reg="tianxingensis">tianxingensis</tp:taxon-name-part></tp:taxon-name></italic>, <italic><tp:taxon-name><tp:taxon-name-part taxon-name-part-type="genus" reg="Triplophysa">T.</tp:taxon-name-part><tp:taxon-name-part taxon-name-part-type="species" reg="xiangshuingensis">xiangshuingensis</tp:taxon-name-part></tp:taxon-name></italic>, <italic><tp:taxon-name><tp:taxon-name-part taxon-name-part-type="genus" reg="Triplophysa">T.</tp:taxon-name-part><tp:taxon-name-part taxon-name-part-type="species" reg="xichouensis">xichouensis</tp:taxon-name-part></tp:taxon-name></italic>, and <italic><tp:taxon-name><tp:taxon-name-part taxon-name-part-type="genus" reg="Triplophysa">T.</tp:taxon-name-part><tp:taxon-name-part taxon-name-part-type="species" reg="yunnanensis">yunnanensis</tp:taxon-name-part></tp:taxon-name></italic> by body pigmentation absence (vs body pigmentation presence). <italic><tp:taxon-name><tp:taxon-name-part taxon-name-part-type="genus" reg="Triplophysa">Triplophysa</tp:taxon-name-part><tp:taxon-name-part taxon-name-part-type="species" reg="cehengensis">cehengensis</tp:taxon-name-part></tp:taxon-name></italic> sp. nov. can be distinguished from <italic><tp:taxon-name><tp:taxon-name-part taxon-name-part-type="genus" reg="Triplophysa">T.</tp:taxon-name-part><tp:taxon-name-part taxon-name-part-type="species" reg="qiubeiensis">qiubeiensis</tp:taxon-name-part></tp:taxon-name></italic>, <italic><tp:taxon-name><tp:taxon-name-part taxon-name-part-type="genus" reg="Triplophysa">T.</tp:taxon-name-part><tp:taxon-name-part taxon-name-part-type="species" reg="anshuiensis">anshuiensis</tp:taxon-name-part></tp:taxon-name></italic>, <italic><tp:taxon-name><tp:taxon-name-part taxon-name-part-type="genus" reg="Triplophysa">T.</tp:taxon-name-part><tp:taxon-name-part taxon-name-part-type="species" reg="fengshanensis">fengshanensis</tp:taxon-name-part></tp:taxon-name></italic>, <italic><tp:taxon-name><tp:taxon-name-part taxon-name-part-type="genus" reg="Triplophysa">T.</tp:taxon-name-part><tp:taxon-name-part taxon-name-part-type="species" reg="gejiuensis">gejiuensis</tp:taxon-name-part></tp:taxon-name></italic>, <italic><tp:taxon-name><tp:taxon-name-part taxon-name-part-type="genus" reg="Triplophysa">T.</tp:taxon-name-part><tp:taxon-name-part taxon-name-part-type="species" reg="posterodorsalus">posterodorsalus</tp:taxon-name-part></tp:taxon-name></italic>, and <italic><tp:taxon-name><tp:taxon-name-part taxon-name-part-type="genus" reg="Triplophysa">T.</tp:taxon-name-part><tp:taxon-name-part taxon-name-part-type="species" reg="shilinensis">shilinensis</tp:taxon-name-part></tp:taxon-name></italic> by eyes reduced, diameter 2% of <abbrev xmlns:xlink="http://www.w3.org/1999/xlink" xlink:title="head length" id="ABBRID0EHXAK" xlink:type="simple">HL</abbrev> (vs eyes absent).</p><p>For the remaining two species, the new species share the following morphological characteristics: body pigmentation absent, eyes reduced, and body scaleless. However, <italic><tp:taxon-name><tp:taxon-name-part taxon-name-part-type="genus" reg="Triplophysa">Triplophysa</tp:taxon-name-part><tp:taxon-name-part taxon-name-part-type="species" reg="cehengensis">cehengensis</tp:taxon-name-part></tp:taxon-name></italic> sp. nov. differs from <italic><tp:taxon-name><tp:taxon-name-part taxon-name-part-type="genus" reg="Triplophysa">T.</tp:taxon-name-part><tp:taxon-name-part taxon-name-part-type="species" reg="aluensis">aluensis</tp:taxon-name-part></tp:taxon-name> and <tp:taxon-name><tp:taxon-name-part taxon-name-part-type="genus" reg="Triplophysa">T.</tp:taxon-name-part><tp:taxon-name-part taxon-name-part-type="species" reg="langpingensis">langpingensis</tp:taxon-name-part></tp:taxon-name></italic> by the dorsal fin distal margin being emarginated (vs truncated); from <italic><tp:taxon-name><tp:taxon-name-part taxon-name-part-type="genus" reg="Triplophysa">T.</tp:taxon-name-part><tp:taxon-name-part taxon-name-part-type="species" reg="aluensis">aluensis</tp:taxon-name-part></tp:taxon-name></italic> by dorsal-fin rays (iv, 9 vs iii, 7), pelvic-fin rays (ii, 8 vs i, 6), 16 branched caudal-fin rays (vs 13), tip of pelvic fin reaching to anus (vs not reaching to anus); and from <italic><tp:taxon-name><tp:taxon-name-part taxon-name-part-type="genus" reg="Triplophysa">T.</tp:taxon-name-part><tp:taxon-name-part taxon-name-part-type="species" reg="langpingensis">langpingensis</tp:taxon-name-part></tp:taxon-name></italic> by dorsal-fin rays (iv, 9 vs iii, 7–8), pelvic fin rays (ii, 8 vs i, 6), 16 branched caudal-fin rays (vs 14), lateral line complete (vs incomplete), and 16 branched caudal-fin rays (vs 14).</p></tp:treatment-sec><tp:treatment-sec sec-type="ecology" id="SECID0EDZAK"><title>Ecology and distribution.</title><p>Currently, this new species <italic><tp:taxon-name><tp:taxon-name-part taxon-name-part-type="genus" reg="Triplophysa">Triplophysa</tp:taxon-name-part><tp:taxon-name-part taxon-name-part-type="species" reg="cehengensis">cehengensis</tp:taxon-name-part></tp:taxon-name></italic> sp. nov. has only been found in a cave in Longjing Village, Rongdu Town, Ceheng County, Guizhou Province, China, at an elevation of 1228 m. The pool where the new species was found to live is more than 30 cm long, 25 cm wide, and 6 cm deep, with a slow flow of water, and is located ~ 30 m vertically down from the cave entrance. Inside the cave, bats (<italic><tp:taxon-name><tp:taxon-name-part taxon-name-part-type="genus" reg="Ia">Ia</tp:taxon-name-part><tp:taxon-name-part taxon-name-part-type="species" reg="io">io</tp:taxon-name-part></tp:taxon-name></italic>, six individuals) and crabs (<italic><tp:taxon-name><tp:taxon-name-part taxon-name-part-type="genus" reg="Diyutamon">Diyutamon</tp:taxon-name-part><tp:taxon-name-part taxon-name-part-type="species" reg="cereum">cereum</tp:taxon-name-part></tp:taxon-name></italic>, ten individuals) were found. Outside the cave, maize and rice are being grown. The population of the new species is very small. From a total of eight sample collections, only specimen number three was obtained.</p></tp:treatment-sec><tp:treatment-sec sec-type="etymology" id="SECID0EK1AK"><title>Etymology.</title><p>The specific epithet <italic>cehengensis</italic> is in reference to the type locality of the new species: Longjing Village, Rongdu Town, Ceheng County. We propose the common English name “Ceheng high-plateau loach” and the Chinese name “Cè Hēng Gāo Yuán Qīu (册亨高原鳅)”.</p></tp:treatment-sec><tp:treatment-sec><!--Section generated to contain objects referenced in tp:taxon-treatment.--><supplementary-material xmlns:xlink="http://www.w3.org/1999/xlink" id="S3" position="float" orientation="portrait" xlink:type="simple"><object-id content-type="doi" xlink:type="simple">10.3897/zookeys.1185.105499.suppl3</object-id><object-id content-type="arpha" xlink:type="simple">83931211-12E9-5352-8730-E945E45A376D</object-id><label>Supplementary material 3</label><caption><p>Morphological characters and measurement data</p></caption><statement content-type="dataType"><label>Data type</label><p>xlsx</p></statement><statement content-type="notes"><label>Explanation note</label><p>Morphological characters and measurement data of the new species <italic><tp:taxon-name><tp:taxon-name-part taxon-name-part-type="genus" reg="Triplophysa">Triplophysa</tp:taxon-name-part><tp:taxon-name-part taxon-name-part-type="species" reg="cehengensis">cehengensis</tp:taxon-name-part></tp:taxon-name></italic> sp. nov., <italic><tp:taxon-name><tp:taxon-name-part taxon-name-part-type="genus" reg="Triplophysa">Triplophysa</tp:taxon-name-part><tp:taxon-name-part taxon-name-part-type="species" reg="rongduensis">rongduensis</tp:taxon-name-part></tp:taxon-name></italic> sp. nov., <italic><tp:taxon-name><tp:taxon-name-part taxon-name-part-type="genus" reg="Triplophysa">Triplophysa</tp:taxon-name-part><tp:taxon-name-part taxon-name-part-type="species" reg="panzhouensis">panzhouensis</tp:taxon-name-part></tp:taxon-name></italic> sp. nov., <italic><tp:taxon-name><tp:taxon-name-part taxon-name-part-type="genus" reg="Triplophysa">Triplophysa</tp:taxon-name-part><tp:taxon-name-part taxon-name-part-type="species" reg="anlongensis">anlongensis</tp:taxon-name-part></tp:taxon-name></italic> sp. nov., <italic><tp:taxon-name><tp:taxon-name-part taxon-name-part-type="genus" reg="Triplophysa">T.</tp:taxon-name-part><tp:taxon-name-part taxon-name-part-type="species" reg="zhenfengensis">zhenfengensis</tp:taxon-name-part></tp:taxon-name></italic>, and <italic><tp:taxon-name><tp:taxon-name-part taxon-name-part-type="genus" reg="Triplophysa">T.</tp:taxon-name-part><tp:taxon-name-part taxon-name-part-type="species" reg="baotianensis">baotianensis</tp:taxon-name-part></tp:taxon-name></italic>. *Designates the holotype.</p></statement><media xlink:href="zookeys-1185-043_article-105499__-s003.xlsx" mimetype="application" mime-subtype="vnd.openxmlformats-officedocument.spreadsheetml.sheet" position="float" orientation="portrait" xlink:type="simple" id="oo_943704.xlsx"><uri content-type="original_file" xlink:type="simple">https://binary.pensoft.net/file/943704</uri></media><permissions><license xlink:type="simple"><license-p>This dataset is made available under the Open Database License (http://opendatacommons.org/licenses/odbl/1.0/). The Open Database License (ODbL) is a license agreement intended to allow users to freely share, modify, and use this Dataset while maintaining this same freedom for others, provided that the original source and author(s) are credited.</license-p></license></permissions><attrib specific-use="authors">Tao Luo, Ming-Le Mao, Chang-Ting Lan, Ling-Xing Song, Xin-Rui Zhao, Jing Yu, Xing-Liang Wang, Ning Xiao, Jia-Jun Zhou, Jiang Zhou</attrib></supplementary-material><supplementary-material xmlns:xlink="http://www.w3.org/1999/xlink" id="S5" position="float" orientation="portrait" xlink:type="simple"><object-id content-type="doi" xlink:type="simple">10.3897/zookeys.1185.105499.suppl5</object-id><object-id content-type="arpha" xlink:type="simple">AD1CCCFC-8E51-5B8F-A88A-E20C38D5B9E6</object-id><label>Supplementary material 5</label><caption><p>Morphological comparison of <italic><tp:taxon-name><tp:taxon-name-part taxon-name-part-type="genus" reg="Triplophysa">T.</tp:taxon-name-part><tp:taxon-name-part taxon-name-part-type="species" reg="cehengensis">cehengensis</tp:taxon-name-part></tp:taxon-name></italic> sp. nov. (<italic>TC</italic>), <italic><tp:taxon-name><tp:taxon-name-part taxon-name-part-type="genus" reg="Triplophysa">T.</tp:taxon-name-part><tp:taxon-name-part taxon-name-part-type="species" reg="rongduensis">rongduensis</tp:taxon-name-part></tp:taxon-name></italic> sp. nov. (<italic>TR</italic>), <italic><tp:taxon-name><tp:taxon-name-part taxon-name-part-type="genus" reg="Triplophysa">T.</tp:taxon-name-part><tp:taxon-name-part taxon-name-part-type="species" reg="panzhouensis">panzhouensis</tp:taxon-name-part></tp:taxon-name></italic> sp. nov. (<italic>TP</italic>), <italic><tp:taxon-name><tp:taxon-name-part taxon-name-part-type="genus" reg="Triplophysa">T.</tp:taxon-name-part><tp:taxon-name-part taxon-name-part-type="species" reg="anlongensis">anlongensis</tp:taxon-name-part></tp:taxon-name></italic> sp. nov. (<italic>TA</italic>), <italic><tp:taxon-name><tp:taxon-name-part taxon-name-part-type="genus" reg="Triplophysa">T.</tp:taxon-name-part><tp:taxon-name-part taxon-name-part-type="species" reg="baotianensis">baotianensis</tp:taxon-name-part></tp:taxon-name></italic> (<italic>TB</italic>), and <italic><tp:taxon-name><tp:taxon-name-part taxon-name-part-type="genus" reg="Triplophysa">T.</tp:taxon-name-part><tp:taxon-name-part taxon-name-part-type="species" reg="zhenfengensis">zhenfengensis</tp:taxon-name-part></tp:taxon-name></italic> (<italic>TZ</italic>)</p></caption><statement content-type="dataType"><label>Data type</label><p>docx</p></statement><statement content-type="notes"><label>Explanation note</label><p>All units in mm. <italic>P</italic>-values are at the 95% significance level.</p></statement><media xlink:href="zookeys-1185-043_article-105499__-s005.docx" mimetype="application" mime-subtype="vnd.openxmlformats-officedocument.wordprocessingml.document" position="float" orientation="portrait" xlink:type="simple" id="oo_943706.docx"><uri content-type="original_file" xlink:type="simple">https://binary.pensoft.net/file/943706</uri></media><permissions><license xlink:type="simple"><license-p>This dataset is made available under the Open Database License (http://opendatacommons.org/licenses/odbl/1.0/). The Open Database License (ODbL) is a license agreement intended to allow users to freely share, modify, and use this Dataset while maintaining this same freedom for others, provided that the original source and author(s) are credited.</license-p></license></permissions><attrib specific-use="authors">Tao Luo, Ming-Le Mao, Chang-Ting Lan, Ling-Xing Song, Xin-Rui Zhao, Jing Yu, Xing-Liang Wang, Ning Xiao, Jia-Jun Zhou, Jiang Zhou</attrib></supplementary-material><fig id="F1" position="float" orientation="portrait"><object-id xmlns:xlink="http://www.w3.org/1999/xlink" content-type="doi" xlink:type="simple">10.3897/zookeys.1185.105499.figure1</object-id><object-id xmlns:xlink="http://www.w3.org/1999/xlink" content-type="arpha" xlink:type="simple">FB74D56E-9CE5-5E47-815A-E83F8B0F34F3</object-id><label>Figure 1.</label><caption><p>Sampling collection localities and distributions of the four new species and 35 hypogean species of the genus <italic><tp:taxon-name><tp:taxon-name-part taxon-name-part-type="genus" reg="Triplophysa">Triplophysa</tp:taxon-name-part></tp:taxon-name></italic> in southern China. For details concerning the ID numbers, please see Suppl. material <xref ref-type="supplementary-material" rid="S2">2</xref>. The base maps are from the Standard Map Service website (<ext-link xmlns:xlink="http://www.w3.org/1999/xlink" xlink:href="http://bzdt.ch.mnr.gov.cn/index.html" ext-link-type="uri" xlink:type="simple">http://bzdt.ch.mnr.gov.cn/index.html</ext-link>).</p></caption><graphic xmlns:xlink="http://www.w3.org/1999/xlink" xlink:href="zookeys-1185-043_article-105499__-g001.jpg" position="float" orientation="portrait" xlink:type="simple" id="oo_943687.jpg"><uri content-type="original_file" xlink:type="simple">https://binary.pensoft.net/fig/943687</uri></graphic></fig><supplementary-material xmlns:xlink="http://www.w3.org/1999/xlink" id="S2" position="float" orientation="portrait" xlink:type="simple"><object-id content-type="doi" xlink:type="simple">10.3897/zookeys.1185.105499.suppl2</object-id><object-id content-type="arpha" xlink:type="simple">BABCB831-E8ED-551B-BB11-2D5F87899E49</object-id><label>Supplementary material 2</label><caption><p>GPS information on the geographical distribution of 39 hypogean species of the genus <italic><tp:taxon-name><tp:taxon-name-part taxon-name-part-type="genus" reg="Triplophysa">Triplophysa</tp:taxon-name-part></tp:taxon-name></italic></p></caption><statement content-type="dataType"><label>Data type</label><p>xlsx</p></statement><media xlink:href="zookeys-1185-043_article-105499__-s002.xlsx" mimetype="application" mime-subtype="vnd.openxmlformats-officedocument.spreadsheetml.sheet" position="float" orientation="portrait" xlink:type="simple" id="oo_943703.xlsx"><uri content-type="original_file" xlink:type="simple">https://binary.pensoft.net/file/943703</uri></media><permissions><license xlink:type="simple"><license-p>This dataset is made available under the Open Database License (http://opendatacommons.org/licenses/odbl/1.0/). The Open Database License (ODbL) is a license agreement intended to allow users to freely share, modify, and use this Dataset while maintaining this same freedom for others, provided that the original source and author(s) are credited.</license-p></license></permissions><attrib specific-use="authors">Tao Luo, Ming-Le Mao, Chang-Ting Lan, Ling-Xing Song, Xin-Rui Zhao, Jing Yu, Xing-Liang Wang, Ning Xiao, Jia-Jun Zhou, Jiang Zhou</attrib></supplementary-material><supplementary-material xmlns:xlink="http://www.w3.org/1999/xlink" id="S4" position="float" orientation="portrait" xlink:type="simple"><object-id content-type="doi" xlink:type="simple">10.3897/zookeys.1185.105499.suppl4</object-id><object-id content-type="arpha" xlink:type="simple">67097038-C8AE-5331-93D2-3A669335FAAC</object-id><label>Supplementary material 4</label><caption><p>Comparison of the diagnostic features of the four new species described here with those selected for the 35 recognized hypogean species of the genus <italic><tp:taxon-name><tp:taxon-name-part taxon-name-part-type="genus" reg="Triplophysa">Triplophysa</tp:taxon-name-part></tp:taxon-name></italic></p></caption><statement content-type="dataType"><label>Data type</label><p>xlsx</p></statement><statement content-type="notes"><label>Explanation note</label><p>Modified from Wu et al. (2018) and <xref ref-type="bibr" rid="B28">Liu et al. (2022)</xref>. “–” indicates uncertainty.</p></statement><media xlink:href="zookeys-1185-043_article-105499__-s004.xlsx" mimetype="application" mime-subtype="vnd.openxmlformats-officedocument.spreadsheetml.sheet" position="float" orientation="portrait" xlink:type="simple" id="oo_943705.xlsx"><uri content-type="original_file" xlink:type="simple">https://binary.pensoft.net/file/943705</uri></media><permissions><license xlink:type="simple"><license-p>This dataset is made available under the Open Database License (http://opendatacommons.org/licenses/odbl/1.0/). The Open Database License (ODbL) is a license agreement intended to allow users to freely share, modify, and use this Dataset while maintaining this same freedom for others, provided that the original source and author(s) are credited.</license-p></license></permissions><attrib specific-use="authors">Tao Luo, Ming-Le Mao, Chang-Ting Lan, Ling-Xing Song, Xin-Rui Zhao, Jing Yu, Xing-Liang Wang, Ning Xiao, Jia-Jun Zhou, Jiang Zhou</attrib></supplementary-material></tp:treatment-sec><ref-list><ref id="B28"><mixed-citation xmlns:xlink="http://www.w3.org/1999/xlink" xlink:type="simple"><person-group><name name-style="western"><surname>Liu</surname><given-names>F</given-names></name><name name-style="western"><surname>Zeng</surname><given-names>ZX</given-names></name><name name-style="western"><surname>Gong</surname><given-names>Z</given-names></name></person-group> (<year>2022</year>) <article-title>Two new hypogean species of <italic><tp:taxon-name><tp:taxon-name-part taxon-name-part-type="genus">Triplophysa</tp:taxon-name-part></tp:taxon-name></italic> (<tp:taxon-name><tp:taxon-name-part taxon-name-part-type="order">Cypriniformes</tp:taxon-name-part></tp:taxon-name>: <tp:taxon-name><tp:taxon-name-part taxon-name-part-type="family">Nemacheilidae</tp:taxon-name-part></tp:taxon-name>) from the River Yangtze drainage in Guizhou, China.</article-title><source>Journal of Vertebrate Biology</source><volume>71</volume>(<issue>22062</issue>): <fpage>22062</fpage>. <ext-link xlink:href="10.25225/jvb.22062" ext-link-type="doi" xlink:type="simple">https://doi.org/10.25225/jvb.22062</ext-link></mixed-citation></ref></ref-list></tp:taxon-treatment>
