# Supplementary material for: ﻿Four new hypogean species of the genus Triplophysa (Osteichthyes, Cypriniformes, Nemacheilidae) from Guizhou Province, Southwest China, based on molecular and morphological data
Source: Zookeys. 2023 Nov 28;1185:43–81. doi: 10.3897/zookeys.1185.105499 (PMC10698870; doi:10.3897/zookeys.1185.105499)
Supplement: XML Treatment for Triplophysa rongduensis [file zookeys.1185.105499-treatment2.xml]

<!DOCTYPE tp:taxon-treatment
  PUBLIC "-//TaxonX//DTD Taxonomic Treatment Publishing DTD v0 20100105//EN" "tax-treatment-NSO.dtd">
<tp:taxon-treatment xmlns:tp="http://www.plazi.org/taxpub"><tp:treatment-meta><kwd-group><label>Taxon classification</label><kwd>
                <named-content content-type="kingdom">Animalia</named-content>
              </kwd><kwd>
                <named-content content-type="order">Cypriniformes</named-content>
              </kwd><kwd>
                <named-content content-type="family">Nemacheilidae</named-content>
              </kwd></kwd-group><mixed-citation publication-type="journal"><person-group><name><surname>Luo</surname><given-names>Tao</given-names></name><name><surname>Mao</surname><given-names>Ming-Le</given-names></name><name><surname>Lan</surname><given-names>Chang-Ting</given-names></name><name><surname>Song</surname><given-names>Ling-Xing</given-names></name><name><surname>Zhao</surname><given-names>Xin-Rui</given-names></name><name><surname>Yu</surname><given-names>Jing</given-names></name><name><surname>Wang</surname><given-names>Xing-Liang</given-names></name><name><surname>Xiao</surname><given-names>Ning</given-names></name><name><surname>Zhou</surname><given-names>Jia-Jun</given-names></name><name><surname>Zhou</surname><given-names>Jiang</given-names></name></person-group><article-title>﻿Four new hypogean species of the genus <italic><tp:taxon-name><tp:taxon-name-part taxon-name-part-type="genus" reg="Triplophysa">Triplophysa</tp:taxon-name-part></tp:taxon-name></italic> (<tp:taxon-name><tp:taxon-name-part taxon-name-part-type="superclass">Osteichthyes</tp:taxon-name-part></tp:taxon-name>, <tp:taxon-name><tp:taxon-name-part taxon-name-part-type="order">Cypriniformes</tp:taxon-name-part></tp:taxon-name>, <tp:taxon-name><tp:taxon-name-part taxon-name-part-type="family">Nemacheilidae</tp:taxon-name-part></tp:taxon-name>) from Guizhou Province, Southwest China, based on molecular and morphological data</article-title><source>Zookeys</source><day>28</day><month>11</month><year>2023</year><volume>1185</volume><fpage>43</fpage><lpage>81</lpage><pub-id pub-id-type="doi">10.3897/zookeys.1185.105499</pub-id></mixed-citation></tp:treatment-meta><tp:nomenclature><label>﻿</label><tp:taxon-name>
              <object-id xmlns:xlink="http://www.w3.org/1999/xlink" content-type="arpha" xlink:type="simple">AF7553E4-0BA5-5714-BB38-DD6973FB646B</object-id>
              <tp:taxon-name-part taxon-name-part-type="genus" reg="Triplophysa">Triplophysa</tp:taxon-name-part>
              <tp:taxon-name-part taxon-name-part-type="species" reg="rongduensis">rongduensis</tp:taxon-name-part>
              <object-id xmlns:xlink="http://www.w3.org/1999/xlink" content-type="zoobank" xlink:type="simple">https://zoobank.org/D560BA11-E6EF-4BDE-AB94-985BA636AF35</object-id>
            </tp:taxon-name><tp:taxon-authority>Mao, Zhao, Yu, Xiao &amp; Zhou</tp:taxon-authority><tp:taxon-status xmlns:xlink="http://www.w3.org/1999/xlink" xlink:type="simple">sp. nov.</tp:taxon-status><xref ref-type="fig" rid="F7">Figs 7</xref><xref ref-type="fig" rid="F8">, 8</xref><xref ref-type="fig" rid="F9">, 9</xref><xref ref-type="supplementary-material" rid="S3">, Suppl. materials 3</xref><xref ref-type="supplementary-material" rid="S5">, 5</xref></tp:nomenclature><tp:treatment-sec sec-type="type material" id="SECID0EY3AK"><title>Type material.</title><p><bold><italic>Holotype</italic>.</bold> GZNU20230106001 (Fig. <xref ref-type="fig" rid="F7">7</xref>), 84.7 mm total length (TL), 68.8 mm standard length (<abbrev xmlns:xlink="http://www.w3.org/1999/xlink" xlink:title="standard length" id="ABBRID0EH4AK" xlink:type="simple">SL</abbrev>), collected by Tao Luo on January 6, 2023, in Rongbei Village, Rongdu Town, Ceheng County, Guizhou Province, China (<named-content xmlns:xlink="http://www.w3.org/1999/xlink" content-type="dwc:verbatimCoordinates" xlink:type="simple"><named-content content-type="geo-json" specific-use="{&#34;type&#34;:&#34;Point&#34;,&#34;coordinates&#34;:[105.684829,25.045520]}" id="NCID0EO4AK" xlink:type="simple">25.04552008°N, 105.68482876°E</named-content></named-content>; ca. 1173.2 m. a.s.l.; Fig. <xref ref-type="fig" rid="F1">1</xref>).</p><p><bold><italic>Paratypes</italic>.</bold> Five specimens from the same locality as the holotype: GZNU20230214001–214005 collected by Tao Luo, Chang-Ting Lan, Jing Yu, Xin-Rui Zhao, and Wei-Feng Wang on January 6, 2023.</p></tp:treatment-sec><tp:treatment-sec sec-type="diagnosis" id="SECID0E54AK"><title>Diagnosis.</title><p><italic><tp:taxon-name><tp:taxon-name-part taxon-name-part-type="genus" reg="Triplophysa">Triplophysa</tp:taxon-name-part><tp:taxon-name-part taxon-name-part-type="species" reg="rongduensis">rongduensis</tp:taxon-name-part></tp:taxon-name></italic> sp. nov. can be distinguished from species of the hypogean group of its congeners by the following combination of characteristics: (1) body naked, scaleless, with skin pigmentation; (2) eyes normal, diameter 7–15% of <abbrev xmlns:xlink="http://www.w3.org/1999/xlink" xlink:title="head length" id="ABBRID0EP5AK" xlink:type="simple">HL</abbrev>, interorbital width 24–32% of <abbrev xmlns:xlink="http://www.w3.org/1999/xlink" xlink:title="head length" id="ABBRID0ET5AK" xlink:type="simple">HL</abbrev>; (3) dorsal fin distal margin truncated; (4) pelvic-fin tip not reaching to anus; (5) tip of pectoral fin not reaching to pelvic fin origin; (6) anterior and posterior nostrils closely set, anterior nostril elongated to a barbel-like tip; (7) tip of outrostral barbel extending backward to posterior margin of the eye; (8) lateral line complete; (9) dorsal-fin rays iv-9, pectoral-fin rays i-10, pelvic-fin rays ii-7, anal-fin rays iii-5, 16 branched caudal-fin rays; and (10) total vertebrae 43.</p></tp:treatment-sec><tp:treatment-sec sec-type="description" id="SECID0EX5AK"><title>Description.</title><p>Morphological data of the specimens of the <italic><tp:taxon-name><tp:taxon-name-part taxon-name-part-type="genus" reg="Triplophysa">Triplophysa</tp:taxon-name-part><tp:taxon-name-part taxon-name-part-type="species" reg="rongduensis">rongduensis</tp:taxon-name-part></tp:taxon-name></italic> sp. nov. are provided in Suppl. materials <xref ref-type="supplementary-material" rid="S3">3</xref>, <xref ref-type="supplementary-material" rid="S5">5</xref>. Body elongated and cylindrical, posterior portion gradually compressed from dorsal fin to caudal-fin base, with deepest body depth anterior to dorsal-fin origin, deepest body depth 13–16% of snout length. Dorsal profile slightly convex from snout to dorsal-fin insertion, then straight from posterior portion of dorsal-fin origin to caudal-fin base. Ventral profile flat. Head slightly long, length 24–26% of <abbrev xmlns:xlink="http://www.w3.org/1999/xlink" xlink:title="standard length" id="ABBRID0EQ6AK" xlink:type="simple">SL</abbrev>, head slightly depressed and flattened, width slightly greater than depth (<abbrev xmlns:xlink="http://www.w3.org/1999/xlink" xlink:title="head width" id="ABBRID0EU6AK" xlink:type="simple">HW</abbrev>/<abbrev xmlns:xlink="http://www.w3.org/1999/xlink" xlink:title="head depth" id="ABBRID0EY6AK" xlink:type="simple">HD</abbrev> = 1.2). Snout short, slightly blunt, length 36–52% of <abbrev xmlns:xlink="http://www.w3.org/1999/xlink" xlink:title="head length" id="ABBRID0E36AK" xlink:type="simple">HL</abbrev>. Mouth inferior and curved, mouth corner situated below anterior nostril, upper and lower lips smooth, lips thick with shallow furrows, lower lip with a V-shaped median notch. Processus dentiformis absent. Three pairs of barbels are present: inrostral barbel short, length 16–28% of <abbrev xmlns:xlink="http://www.w3.org/1999/xlink" xlink:title="head length" id="ABBRID0EAABK" xlink:type="simple">HL</abbrev>, backward extending reaching to corner of mouth; outrostral barbel long, 40–54% of <abbrev xmlns:xlink="http://www.w3.org/1999/xlink" xlink:title="head length" id="ABBRID0EEABK" xlink:type="simple">HL</abbrev>, backward extending to posterior margin of the eye. Maxillary barbel developed, length 30–43% of <abbrev xmlns:xlink="http://www.w3.org/1999/xlink" xlink:title="head length" id="ABBRID0EIABK" xlink:type="simple">HL</abbrev>, tip of maxillary barbel reaching to anterior margin of operculum. Anterior and posterior nostrils closely set, length 0.4 mm. Anterior nostril tube long, with an elongated short barbel-like tip, elongated barbel-like tip of posterior nostril extending backwards not reaching the anterior margin of the eyes. Eyes present, normal, 7–15% of <abbrev xmlns:xlink="http://www.w3.org/1999/xlink" xlink:title="head length" id="ABBRID0EMABK" xlink:type="simple">HL</abbrev>. Gill opening small, gill rakers not developed, eight inner gill rakers on the first gill arch (<italic>n</italic> = 1).</p><p>Dorsal-fin rays iv-9, pectoral-fin rays i-10, pelvic-fin rays ii-7, anal-fin rays iii-5, 16 branched caudal fin rays. Dorsal fin long, 19–25% of <abbrev xmlns:xlink="http://www.w3.org/1999/xlink" xlink:title="standard length" id="ABBRID0EUABK" xlink:type="simple">SL</abbrev>, distal margin emarginated, origin slightly anterior to pelvic-fin insertion, situated slightly posterior to the midpoint between snout tip and caudal-fin base; first branched ray longest, shorter than head length, tip of dorsal fin not extending to vertical of anus. Pectoral fin more developed, 18–20% of <abbrev xmlns:xlink="http://www.w3.org/1999/xlink" xlink:title="standard length" id="ABBRID0EYABK" xlink:type="simple">SL</abbrev>, tip of pectoral fin extends backwards not to the midpoint between origin of pectoral and pelvic fin origins, not reaching to pelvic fin origin. Pelvic fin length 7–17% of <abbrev xmlns:xlink="http://www.w3.org/1999/xlink" xlink:title="standard length" id="ABBRID0E3ABK" xlink:type="simple">SL</abbrev>, vertically aligned with third branched ray of dorsal fin, tips of pelvic fin not reaching to anus, distance between tips of pelvic fin and anus 0.9× the eye diameter. Anal fin long, length 16–17% of <abbrev xmlns:xlink="http://www.w3.org/1999/xlink" xlink:title="standard length" id="ABBRID0EABBK" xlink:type="simple">SL</abbrev>, distal margin truncated, origin close to anus, spacing 2.1 mm, tips of anal fin not reaching caudal-fin base, distance between tip of anal fin and anus 1.5× the eye diameter. Caudal fin forked, upper lobe equal in length to lower lobe, tips pointed, caudal peduncle length 9.7 mm, caudal peduncle depth 6.0 mm, without adipose crests along both dorsal and ventral sides. Total vertebrae: 43 (<italic>n</italic> = 1).</p><p>Cephalic lateral line canals unclear. Lateral line complete and straight, exceeding tip of pectoral fin and reaching base of caudal fin. Two chambers of air bladder, anterior chamber dumbbell-shaped and membranous, open on both sides, slightly closed posteriorly (Fig. <xref ref-type="fig" rid="F8">8</xref>); posterior chamber degenerated, not filling body cavity, connected with anterior chamber by a short, slender tube.</p></tp:treatment-sec><tp:treatment-sec sec-type="Coloration" id="SECID0EMBBK"><title>Coloration.</title><p>In life, body coloration of <italic><tp:taxon-name><tp:taxon-name-part taxon-name-part-type="genus" reg="Triplophysa">Triplophysa</tp:taxon-name-part><tp:taxon-name-part taxon-name-part-type="species" reg="rongduensis">rongduensis</tp:taxon-name-part></tp:taxon-name></italic> sp. nov. yellowish and heavily pigmented (Fig. <xref ref-type="fig" rid="F9">9</xref>). After fixation in 10% formalin solution, the body color became slightly whitened (Fig. <xref ref-type="fig" rid="F7">7</xref>).</p><fig id="F7" position="float" orientation="portrait"><object-id xmlns:xlink="http://www.w3.org/1999/xlink" content-type="doi" xlink:type="simple">10.3897/zookeys.1185.105499.figure7</object-id><object-id xmlns:xlink="http://www.w3.org/1999/xlink" content-type="arpha" xlink:type="simple">076CB439-16C5-5574-9A04-E06ED9547FDA</object-id><label>Figure 7.</label><caption><p>Morphological characteristics of holotype GZNU20230106001 of <italic><tp:taxon-name><tp:taxon-name-part taxon-name-part-type="genus" reg="Triplophysa">Triplophysa</tp:taxon-name-part><tp:taxon-name-part taxon-name-part-type="species" reg="rongduensis">rongduensis</tp:taxon-name-part></tp:taxon-name></italic> sp. nov. in preservative (10% formalin) <bold>A</bold> lateral view <bold>B</bold> dorsal view <bold>C</bold> ventral view <bold>D</bold> right side view of head <bold>E</bold> left side view of head, and <bold>F</bold> ventral view of head. Photographs by Tao Luo.</p></caption><graphic xmlns:xlink="http://www.w3.org/1999/xlink" xlink:href="zookeys-1185-043_article-105499__-g007.jpg" position="float" orientation="portrait" xlink:type="simple" id="oo_943693.jpg"><uri content-type="original_file" xlink:type="simple">https://binary.pensoft.net/fig/943693</uri></graphic></fig><fig id="F8" position="float" orientation="portrait"><object-id xmlns:xlink="http://www.w3.org/1999/xlink" content-type="doi" xlink:type="simple">10.3897/zookeys.1185.105499.figure8</object-id><object-id xmlns:xlink="http://www.w3.org/1999/xlink" content-type="arpha" xlink:type="simple">3DF8F8E4-B3AE-54A1-BC33-2B3A80A39708</object-id><label>Figure 8.</label><caption><p>The three-dimensional reconstructed model of the skeleton of <italic><tp:taxon-name><tp:taxon-name-part taxon-name-part-type="genus" reg="Triplophysa">Triplophysa</tp:taxon-name-part><tp:taxon-name-part taxon-name-part-type="species" reg="rongduensis">rongduensis</tp:taxon-name-part></tp:taxon-name></italic> sp. nov (paratype GZNU20230223002, standard length 43.6 mm) <bold>A</bold> lateral view <bold>B</bold> ventral view, and <bold>C</bold> dorsal view.</p></caption><graphic xmlns:xlink="http://www.w3.org/1999/xlink" xlink:href="zookeys-1185-043_article-105499__-g008.jpg" position="float" orientation="portrait" xlink:type="simple" id="oo_943694.jpg"><uri content-type="original_file" xlink:type="simple">https://binary.pensoft.net/fig/943694</uri></graphic></fig><fig id="F9" position="float" orientation="portrait"><object-id xmlns:xlink="http://www.w3.org/1999/xlink" content-type="doi" xlink:type="simple">10.3897/zookeys.1185.105499.figure9</object-id><object-id xmlns:xlink="http://www.w3.org/1999/xlink" content-type="arpha" xlink:type="simple">8B2E0845-7061-51B4-B62D-7F53B33C4BBC</object-id><label>Figure 9.</label><caption><p><italic><tp:taxon-name><tp:taxon-name-part taxon-name-part-type="genus" reg="Triplophysa">Triplophysa</tp:taxon-name-part><tp:taxon-name-part taxon-name-part-type="species" reg="rongduensis">rongduensis</tp:taxon-name-part></tp:taxon-name></italic> sp. nov. in life, paratype GZNU20230106001 <bold>A</bold> left side view <bold>B</bold> right side view.</p></caption><graphic xmlns:xlink="http://www.w3.org/1999/xlink" xlink:href="zookeys-1185-043_article-105499__-g009.jpg" position="float" orientation="portrait" xlink:type="simple" id="oo_943695.jpg"><uri content-type="original_file" xlink:type="simple">https://binary.pensoft.net/fig/943695</uri></graphic></fig></tp:treatment-sec><tp:treatment-sec sec-type="description" id="SECID0EDFBK"><title>Secondary sex characteristics.</title><p>In one male holotype specimen (GZNU20230106001), microvillous microspinules were present on the anterior margin of the eye, outside of nostrils, upper lip, and outrostral barbel area.</p></tp:treatment-sec><tp:treatment-sec sec-type="comparisons" id="SECID0EIFBK"><title>Comparisons.</title><p>Comparative data of <italic><tp:taxon-name><tp:taxon-name-part taxon-name-part-type="genus" reg="Triplophysa">Triplophysa</tp:taxon-name-part><tp:taxon-name-part taxon-name-part-type="species" reg="rongduensis">rongduensis</tp:taxon-name-part></tp:taxon-name></italic> sp. nov. with <italic><tp:taxon-name><tp:taxon-name-part taxon-name-part-type="genus" reg="Triplophysa">T.</tp:taxon-name-part><tp:taxon-name-part taxon-name-part-type="species" reg="cehengensis">cehengensis</tp:taxon-name-part></tp:taxon-name></italic> sp. nov. and the 34 recognized hypogean species within genus <italic><tp:taxon-name><tp:taxon-name-part taxon-name-part-type="genus" reg="Triplophysa">Triplophysa</tp:taxon-name-part></tp:taxon-name></italic> are given in Suppl. material <xref ref-type="supplementary-material" rid="S4">4</xref>. Based on the dorsal-fin origin anterior to the pelvic-fin origin and the unbranched pelvic-fin rays 2, new species can be placed within defined subclade B1. Thus, new species and morphological differences with subclade B1 and 15 undefined clade species were compared in detail.</p><p><italic><tp:taxon-name><tp:taxon-name-part taxon-name-part-type="genus" reg="Triplophysa">Triplophysa</tp:taxon-name-part><tp:taxon-name-part taxon-name-part-type="species" reg="rongduensis">rongduensis</tp:taxon-name-part></tp:taxon-name></italic> sp. nov. differs from <italic><tp:taxon-name><tp:taxon-name-part taxon-name-part-type="genus" reg="Triplophysa">T.</tp:taxon-name-part><tp:taxon-name-part taxon-name-part-type="species" reg="cehengensis">cehengensis</tp:taxon-name-part></tp:taxon-name></italic> sp. nov. by body pigmentation presence (vs absence), eye normal, diameter 7–15% of <abbrev xmlns:xlink="http://www.w3.org/1999/xlink" xlink:title="head length" id="ABBRID0EHHBK" xlink:type="simple">HL</abbrev> (vs eye reduced, diameter 2% of <abbrev xmlns:xlink="http://www.w3.org/1999/xlink" xlink:title="head length" id="ABBRID0ELHBK" xlink:type="simple">HL</abbrev>), dorsal fin distal margin emarginated (vs truncated), seven branched pelvic-fin rays (vs 8), tip of pectoral fin reaching to pelvic fin origin (vs not reaching to pelvic fin origin), tip of pelvic fin not reaching to anus (vs reaching to anus), and total vertebrae 43 (vs 39).</p><p><italic><tp:taxon-name><tp:taxon-name-part taxon-name-part-type="genus" reg="Triplophysa">Triplophysa</tp:taxon-name-part><tp:taxon-name-part taxon-name-part-type="species" reg="rongduensis">rongduensis</tp:taxon-name-part></tp:taxon-name></italic> sp. nov. can be distinguished from <italic><tp:taxon-name><tp:taxon-name-part taxon-name-part-type="genus" reg="Triplophysa">T.</tp:taxon-name-part><tp:taxon-name-part taxon-name-part-type="species" reg="anshuiensis">anshuiensis</tp:taxon-name-part></tp:taxon-name></italic>, <italic><tp:taxon-name><tp:taxon-name-part taxon-name-part-type="genus" reg="Triplophysa">T.</tp:taxon-name-part><tp:taxon-name-part taxon-name-part-type="species" reg="langpingensis">langpingensis</tp:taxon-name-part></tp:taxon-name></italic>, <italic><tp:taxon-name><tp:taxon-name-part taxon-name-part-type="genus" reg="Triplophysa">T.</tp:taxon-name-part><tp:taxon-name-part taxon-name-part-type="species" reg="qiubeiensis">qiubeiensis</tp:taxon-name-part></tp:taxon-name></italic>, <italic><tp:taxon-name><tp:taxon-name-part taxon-name-part-type="genus" reg="Triplophysa">T.</tp:taxon-name-part><tp:taxon-name-part taxon-name-part-type="species" reg="aluensis">aluensis</tp:taxon-name-part></tp:taxon-name></italic>, <italic><tp:taxon-name><tp:taxon-name-part taxon-name-part-type="genus" reg="Triplophysa">T.</tp:taxon-name-part><tp:taxon-name-part taxon-name-part-type="species" reg="fengshanensis">fengshanensis</tp:taxon-name-part></tp:taxon-name></italic>, <italic><tp:taxon-name><tp:taxon-name-part taxon-name-part-type="genus" reg="Triplophysa">T.</tp:taxon-name-part><tp:taxon-name-part taxon-name-part-type="species" reg="gejiuensis">gejiuensis</tp:taxon-name-part></tp:taxon-name></italic>, <italic><tp:taxon-name><tp:taxon-name-part taxon-name-part-type="genus" reg="Triplophysa">T.</tp:taxon-name-part><tp:taxon-name-part taxon-name-part-type="species" reg="posterodorsalus">posterodorsalus</tp:taxon-name-part></tp:taxon-name></italic>, and <italic><tp:taxon-name><tp:taxon-name-part taxon-name-part-type="genus" reg="Triplophysa">T.</tp:taxon-name-part><tp:taxon-name-part taxon-name-part-type="species" reg="shilinensis">shilinensis</tp:taxon-name-part></tp:taxon-name></italic> by body pigmentation presence (vs absence) and eye normal, diameter 7–15% of <abbrev xmlns:xlink="http://www.w3.org/1999/xlink" xlink:title="head length" id="ABBRID0EUKBK" xlink:type="simple">HL</abbrev> (vs eye reduced or absence); from <italic><tp:taxon-name><tp:taxon-name-part taxon-name-part-type="genus" reg="Triplophysa">T.</tp:taxon-name-part><tp:taxon-name-part taxon-name-part-type="species" reg="huapingensis">huapingensis</tp:taxon-name-part></tp:taxon-name></italic>, <italic><tp:taxon-name><tp:taxon-name-part taxon-name-part-type="genus" reg="Triplophysa">T.</tp:taxon-name-part><tp:taxon-name-part taxon-name-part-type="species" reg="flavicorpus">flavicorpus</tp:taxon-name-part></tp:taxon-name></italic>, <italic><tp:taxon-name><tp:taxon-name-part taxon-name-part-type="genus" reg="Triplophysa">T.</tp:taxon-name-part><tp:taxon-name-part taxon-name-part-type="species" reg="guizhouensis">guizhouensis</tp:taxon-name-part></tp:taxon-name></italic>, <italic><tp:taxon-name><tp:taxon-name-part taxon-name-part-type="genus" reg="Triplophysa">T.</tp:taxon-name-part><tp:taxon-name-part taxon-name-part-type="species" reg="longipectoralis">longipectoralis</tp:taxon-name-part></tp:taxon-name></italic>, <italic><tp:taxon-name><tp:taxon-name-part taxon-name-part-type="genus" reg="Triplophysa">T.</tp:taxon-name-part><tp:taxon-name-part taxon-name-part-type="species" reg="luochengensis">luochengensis</tp:taxon-name-part></tp:taxon-name></italic>, and <italic><tp:taxon-name><tp:taxon-name-part taxon-name-part-type="genus" reg="Triplophysa">T.</tp:taxon-name-part><tp:taxon-name-part taxon-name-part-type="species" reg="yunnanensis">yunnanensis</tp:taxon-name-part></tp:taxon-name></italic> by body scaleless (vs body covered by sparse scales).</p><p><italic><tp:taxon-name><tp:taxon-name-part taxon-name-part-type="genus" reg="Triplophysa">Triplophysa</tp:taxon-name-part><tp:taxon-name-part taxon-name-part-type="species" reg="rongduensis">rongduensis</tp:taxon-name-part></tp:taxon-name></italic> sp. nov. can be distinguished from <italic><tp:taxon-name><tp:taxon-name-part taxon-name-part-type="genus" reg="Triplophysa">T.</tp:taxon-name-part><tp:taxon-name-part taxon-name-part-type="species" reg="baotianensis">baotianensis</tp:taxon-name-part></tp:taxon-name></italic>, <italic><tp:taxon-name><tp:taxon-name-part taxon-name-part-type="genus" reg="Triplophysa">T.</tp:taxon-name-part><tp:taxon-name-part taxon-name-part-type="species" reg="nanpanjiangensis">nanpanjiangensis</tp:taxon-name-part></tp:taxon-name></italic>, <italic><tp:taxon-name><tp:taxon-name-part taxon-name-part-type="genus" reg="Triplophysa">T.</tp:taxon-name-part><tp:taxon-name-part taxon-name-part-type="species" reg="tianxingensis">tianxingensis</tp:taxon-name-part></tp:taxon-name></italic>, <italic><tp:taxon-name><tp:taxon-name-part taxon-name-part-type="genus" reg="Triplophysa">T.</tp:taxon-name-part><tp:taxon-name-part taxon-name-part-type="species" reg="xiangshuingensis">xiangshuingensis</tp:taxon-name-part></tp:taxon-name></italic>, and <italic><tp:taxon-name><tp:taxon-name-part taxon-name-part-type="genus" reg="Triplophysa">T.</tp:taxon-name-part><tp:taxon-name-part taxon-name-part-type="species" reg="xichouensis">xichouensis</tp:taxon-name-part></tp:taxon-name></italic> by four unbranched dorsal-fin rays (vs 3) and two unbranched pectoral-fin rays (vs 1). <italic><tp:taxon-name><tp:taxon-name-part taxon-name-part-type="genus" reg="Triplophysa">Triplophysa</tp:taxon-name-part><tp:taxon-name-part taxon-name-part-type="species" reg="rongduensis">rongduensis</tp:taxon-name-part></tp:taxon-name></italic> sp. nov. can be futher distinguished from <italic><tp:taxon-name><tp:taxon-name-part taxon-name-part-type="genus" reg="Triplophysa">T.</tp:taxon-name-part><tp:taxon-name-part taxon-name-part-type="species" reg="baotianensis">baotianensis</tp:taxon-name-part></tp:taxon-name></italic> by four unbranched dorsal -fin rays (vs 3), four three unbranched anal -fin rays (vs 2), 16 branched caudal-fin rays (vs 11–13), and ten branched pectoral-fin rays (vs 9); from <italic><tp:taxon-name><tp:taxon-name-part taxon-name-part-type="genus" reg="Triplophysa">T.</tp:taxon-name-part><tp:taxon-name-part taxon-name-part-type="species" reg="nanpanjiangensis">nanpanjiangensis</tp:taxon-name-part></tp:taxon-name></italic>, <italic><tp:taxon-name><tp:taxon-name-part taxon-name-part-type="genus" reg="Triplophysa">T.</tp:taxon-name-part><tp:taxon-name-part taxon-name-part-type="species" reg="tianxingensis">tianxingensis</tp:taxon-name-part></tp:taxon-name></italic>, and <italic><tp:taxon-name><tp:taxon-name-part taxon-name-part-type="genus" reg="Triplophysa">T.</tp:taxon-name-part><tp:taxon-name-part taxon-name-part-type="species" reg="xichouensis">xichouensis</tp:taxon-name-part></tp:taxon-name></italic> by three unbranched anal-fin rays (vs 2); and from <italic><tp:taxon-name><tp:taxon-name-part taxon-name-part-type="genus" reg="Triplophysa">T.</tp:taxon-name-part><tp:taxon-name-part taxon-name-part-type="species" reg="xiangshuingensis">xiangshuingensis</tp:taxon-name-part></tp:taxon-name></italic> by small interorbital width, 24–29% of <abbrev xmlns:xlink="http://www.w3.org/1999/xlink" xlink:title="head length" id="ABBRID0EARBK" xlink:type="simple">HL</abbrev> (vs 31–43% of <abbrev xmlns:xlink="http://www.w3.org/1999/xlink" xlink:title="head length" id="ABBRID0EERBK" xlink:type="simple">HL</abbrev>), nine branched dorsal-fin rays (vs 6), ten branched pectoral-fin rays (vs 8 or 9), and 16 branched caudal-fin rays (vs 14).</p><p><italic><tp:taxon-name><tp:taxon-name-part taxon-name-part-type="genus" reg="Triplophysa">Triplophysa</tp:taxon-name-part><tp:taxon-name-part taxon-name-part-type="species" reg="rongduensis">rongduensis</tp:taxon-name-part></tp:taxon-name></italic> sp. nov. can be morphologically distinguished from its close relative <italic><tp:taxon-name><tp:taxon-name-part taxon-name-part-type="genus" reg="Triplophysa">T.</tp:taxon-name-part><tp:taxon-name-part taxon-name-part-type="species" reg="zhenfengensis">zhenfengensis</tp:taxon-name-part></tp:taxon-name></italic> by dorsal fin distal margin emarginated (vs truncated), body scaleless (vs body covered by sparse scales), dorsal fin rays (iv, 9 vs iii, 7), ten branched pectoral-fin rays (vs 9), two unbranched pectoral-fin rays (vs 1), 16 branched caudal-fin rays (vs 14 or 15), tip of pectoral fin reaching to pelvic fin origin (vs not reaching to pelvic fin origin), and total vertebrae 43 (vs 40).</p></tp:treatment-sec><tp:treatment-sec sec-type="ecology" id="SECID0EASBK"><title>Ecology and distribution.</title><p>Currently, this new species <italic><tp:taxon-name><tp:taxon-name-part taxon-name-part-type="genus" reg="Triplophysa">Triplophysa</tp:taxon-name-part><tp:taxon-name-part taxon-name-part-type="species" reg="rongduensis">rongduensis</tp:taxon-name-part></tp:taxon-name></italic> sp. nov. has only been found in a cave in Rongbei Village, Rongdu Town, Ceheng County, Guizhou Province, China, at an elevation of 1228 m. The pool where the new species was discovered is more than 4.5 m long, 6 m wide, and 5 m deep, with a slow flow of water, and is located ~ 30 m vertically down from the cave entrance. Inside the cave, crabs (<italic><tp:taxon-name><tp:taxon-name-part taxon-name-part-type="genus" reg="Diyutamon">Diyutamon</tp:taxon-name-part><tp:taxon-name-part taxon-name-part-type="species" reg="cereum">cereum</tp:taxon-name-part></tp:taxon-name></italic>, 25 individuals), <italic><tp:taxon-name><tp:taxon-name-part taxon-name-part-type="genus" reg="Sinocyclocheilus">Sinocyclocheilus</tp:taxon-name-part></tp:taxon-name></italic> sp., and <italic><tp:taxon-name><tp:taxon-name-part taxon-name-part-type="genus" reg="Oreolalax">Oreolalax</tp:taxon-name-part><tp:taxon-name-part taxon-name-part-type="species" reg="rhodostigmatus">rhodostigmatus</tp:taxon-name-part></tp:taxon-name></italic> were found. Outside the caves, edible rape and rice are being grown. The caves in the habitat of this new species are the main source of drinking water for the local population.</p></tp:treatment-sec><tp:treatment-sec sec-type="etymology" id="SECID0EOTBK"><title>Etymology.</title><p>The specific epithet <italic>rongduensis</italic> is in reference to the type locality of the new species: Rongdu Town, Ceheng County, Guizhou Province, China. We propose the common English name “Rongdu high-plateau loach” and the Chinese name “Rǒng Dù Gāo Yuán Qīu (冗渡高原鳅).”</p></tp:treatment-sec><tp:treatment-sec><!--Section generated to contain objects referenced in tp:taxon-treatment.--><supplementary-material xmlns:xlink="http://www.w3.org/1999/xlink" id="S3" position="float" orientation="portrait" xlink:type="simple"><object-id content-type="doi" xlink:type="simple">10.3897/zookeys.1185.105499.suppl3</object-id><object-id content-type="arpha" xlink:type="simple">83931211-12E9-5352-8730-E945E45A376D</object-id><label>Supplementary material 3</label><caption><p>Morphological characters and measurement data</p></caption><statement content-type="dataType"><label>Data type</label><p>xlsx</p></statement><statement content-type="notes"><label>Explanation note</label><p>Morphological characters and measurement data of the new species <italic><tp:taxon-name><tp:taxon-name-part taxon-name-part-type="genus" reg="Triplophysa">Triplophysa</tp:taxon-name-part><tp:taxon-name-part taxon-name-part-type="species" reg="cehengensis">cehengensis</tp:taxon-name-part></tp:taxon-name></italic> sp. nov., <italic><tp:taxon-name><tp:taxon-name-part taxon-name-part-type="genus" reg="Triplophysa">Triplophysa</tp:taxon-name-part><tp:taxon-name-part taxon-name-part-type="species" reg="rongduensis">rongduensis</tp:taxon-name-part></tp:taxon-name></italic> sp. nov., <italic><tp:taxon-name><tp:taxon-name-part taxon-name-part-type="genus" reg="Triplophysa">Triplophysa</tp:taxon-name-part><tp:taxon-name-part taxon-name-part-type="species" reg="panzhouensis">panzhouensis</tp:taxon-name-part></tp:taxon-name></italic> sp. nov., <italic><tp:taxon-name><tp:taxon-name-part taxon-name-part-type="genus" reg="Triplophysa">Triplophysa</tp:taxon-name-part><tp:taxon-name-part taxon-name-part-type="species" reg="anlongensis">anlongensis</tp:taxon-name-part></tp:taxon-name></italic> sp. nov., <italic><tp:taxon-name><tp:taxon-name-part taxon-name-part-type="genus" reg="Triplophysa">T.</tp:taxon-name-part><tp:taxon-name-part taxon-name-part-type="species" reg="zhenfengensis">zhenfengensis</tp:taxon-name-part></tp:taxon-name></italic>, and <italic><tp:taxon-name><tp:taxon-name-part taxon-name-part-type="genus" reg="Triplophysa">T.</tp:taxon-name-part><tp:taxon-name-part taxon-name-part-type="species" reg="baotianensis">baotianensis</tp:taxon-name-part></tp:taxon-name></italic>. *Designates the holotype.</p></statement><media xlink:href="zookeys-1185-043_article-105499__-s003.xlsx" mimetype="application" mime-subtype="vnd.openxmlformats-officedocument.spreadsheetml.sheet" position="float" orientation="portrait" xlink:type="simple" id="oo_943704.xlsx"><uri content-type="original_file" xlink:type="simple">https://binary.pensoft.net/file/943704</uri></media><permissions><license xlink:type="simple"><license-p>This dataset is made available under the Open Database License (http://opendatacommons.org/licenses/odbl/1.0/). The Open Database License (ODbL) is a license agreement intended to allow users to freely share, modify, and use this Dataset while maintaining this same freedom for others, provided that the original source and author(s) are credited.</license-p></license></permissions><attrib specific-use="authors">Tao Luo, Ming-Le Mao, Chang-Ting Lan, Ling-Xing Song, Xin-Rui Zhao, Jing Yu, Xing-Liang Wang, Ning Xiao, Jia-Jun Zhou, Jiang Zhou</attrib></supplementary-material><supplementary-material xmlns:xlink="http://www.w3.org/1999/xlink" id="S5" position="float" orientation="portrait" xlink:type="simple"><object-id content-type="doi" xlink:type="simple">10.3897/zookeys.1185.105499.suppl5</object-id><object-id content-type="arpha" xlink:type="simple">AD1CCCFC-8E51-5B8F-A88A-E20C38D5B9E6</object-id><label>Supplementary material 5</label><caption><p>Morphological comparison of <italic><tp:taxon-name><tp:taxon-name-part taxon-name-part-type="genus" reg="Triplophysa">T.</tp:taxon-name-part><tp:taxon-name-part taxon-name-part-type="species" reg="cehengensis">cehengensis</tp:taxon-name-part></tp:taxon-name></italic> sp. nov. (<italic>TC</italic>), <italic><tp:taxon-name><tp:taxon-name-part taxon-name-part-type="genus" reg="Triplophysa">T.</tp:taxon-name-part><tp:taxon-name-part taxon-name-part-type="species" reg="rongduensis">rongduensis</tp:taxon-name-part></tp:taxon-name></italic> sp. nov. (<italic>TR</italic>), <italic><tp:taxon-name><tp:taxon-name-part taxon-name-part-type="genus" reg="Triplophysa">T.</tp:taxon-name-part><tp:taxon-name-part taxon-name-part-type="species" reg="panzhouensis">panzhouensis</tp:taxon-name-part></tp:taxon-name></italic> sp. nov. (<italic>TP</italic>), <italic><tp:taxon-name><tp:taxon-name-part taxon-name-part-type="genus" reg="Triplophysa">T.</tp:taxon-name-part><tp:taxon-name-part taxon-name-part-type="species" reg="anlongensis">anlongensis</tp:taxon-name-part></tp:taxon-name></italic> sp. nov. (<italic>TA</italic>), <italic><tp:taxon-name><tp:taxon-name-part taxon-name-part-type="genus" reg="Triplophysa">T.</tp:taxon-name-part><tp:taxon-name-part taxon-name-part-type="species" reg="baotianensis">baotianensis</tp:taxon-name-part></tp:taxon-name></italic> (<italic>TB</italic>), and <italic><tp:taxon-name><tp:taxon-name-part taxon-name-part-type="genus" reg="Triplophysa">T.</tp:taxon-name-part><tp:taxon-name-part taxon-name-part-type="species" reg="zhenfengensis">zhenfengensis</tp:taxon-name-part></tp:taxon-name></italic> (<italic>TZ</italic>)</p></caption><statement content-type="dataType"><label>Data type</label><p>docx</p></statement><statement content-type="notes"><label>Explanation note</label><p>All units in mm. <italic>P</italic>-values are at the 95% significance level.</p></statement><media xlink:href="zookeys-1185-043_article-105499__-s005.docx" mimetype="application" mime-subtype="vnd.openxmlformats-officedocument.wordprocessingml.document" position="float" orientation="portrait" xlink:type="simple" id="oo_943706.docx"><uri content-type="original_file" xlink:type="simple">https://binary.pensoft.net/file/943706</uri></media><permissions><license xlink:type="simple"><license-p>This dataset is made available under the Open Database License (http://opendatacommons.org/licenses/odbl/1.0/). The Open Database License (ODbL) is a license agreement intended to allow users to freely share, modify, and use this Dataset while maintaining this same freedom for others, provided that the original source and author(s) are credited.</license-p></license></permissions><attrib specific-use="authors">Tao Luo, Ming-Le Mao, Chang-Ting Lan, Ling-Xing Song, Xin-Rui Zhao, Jing Yu, Xing-Liang Wang, Ning Xiao, Jia-Jun Zhou, Jiang Zhou</attrib></supplementary-material><fig id="F1" position="float" orientation="portrait"><object-id xmlns:xlink="http://www.w3.org/1999/xlink" content-type="doi" xlink:type="simple">10.3897/zookeys.1185.105499.figure1</object-id><object-id xmlns:xlink="http://www.w3.org/1999/xlink" content-type="arpha" xlink:type="simple">FB74D56E-9CE5-5E47-815A-E83F8B0F34F3</object-id><label>Figure 1.</label><caption><p>Sampling collection localities and distributions of the four new species and 35 hypogean species of the genus <italic><tp:taxon-name><tp:taxon-name-part taxon-name-part-type="genus" reg="Triplophysa">Triplophysa</tp:taxon-name-part></tp:taxon-name></italic> in southern China. For details concerning the ID numbers, please see Suppl. material <xref ref-type="supplementary-material" rid="S2">2</xref>. The base maps are from the Standard Map Service website (<ext-link xmlns:xlink="http://www.w3.org/1999/xlink" xlink:href="http://bzdt.ch.mnr.gov.cn/index.html" ext-link-type="uri" xlink:type="simple">http://bzdt.ch.mnr.gov.cn/index.html</ext-link>).</p></caption><graphic xmlns:xlink="http://www.w3.org/1999/xlink" xlink:href="zookeys-1185-043_article-105499__-g001.jpg" position="float" orientation="portrait" xlink:type="simple" id="oo_943687.jpg"><uri content-type="original_file" xlink:type="simple">https://binary.pensoft.net/fig/943687</uri></graphic></fig><supplementary-material xmlns:xlink="http://www.w3.org/1999/xlink" id="S2" position="float" orientation="portrait" xlink:type="simple"><object-id content-type="doi" xlink:type="simple">10.3897/zookeys.1185.105499.suppl2</object-id><object-id content-type="arpha" xlink:type="simple">BABCB831-E8ED-551B-BB11-2D5F87899E49</object-id><label>Supplementary material 2</label><caption><p>GPS information on the geographical distribution of 39 hypogean species of the genus <italic><tp:taxon-name><tp:taxon-name-part taxon-name-part-type="genus" reg="Triplophysa">Triplophysa</tp:taxon-name-part></tp:taxon-name></italic></p></caption><statement content-type="dataType"><label>Data type</label><p>xlsx</p></statement><media xlink:href="zookeys-1185-043_article-105499__-s002.xlsx" mimetype="application" mime-subtype="vnd.openxmlformats-officedocument.spreadsheetml.sheet" position="float" orientation="portrait" xlink:type="simple" id="oo_943703.xlsx"><uri content-type="original_file" xlink:type="simple">https://binary.pensoft.net/file/943703</uri></media><permissions><license xlink:type="simple"><license-p>This dataset is made available under the Open Database License (http://opendatacommons.org/licenses/odbl/1.0/). The Open Database License (ODbL) is a license agreement intended to allow users to freely share, modify, and use this Dataset while maintaining this same freedom for others, provided that the original source and author(s) are credited.</license-p></license></permissions><attrib specific-use="authors">Tao Luo, Ming-Le Mao, Chang-Ting Lan, Ling-Xing Song, Xin-Rui Zhao, Jing Yu, Xing-Liang Wang, Ning Xiao, Jia-Jun Zhou, Jiang Zhou</attrib></supplementary-material><supplementary-material xmlns:xlink="http://www.w3.org/1999/xlink" id="S4" position="float" orientation="portrait" xlink:type="simple"><object-id content-type="doi" xlink:type="simple">10.3897/zookeys.1185.105499.suppl4</object-id><object-id content-type="arpha" xlink:type="simple">67097038-C8AE-5331-93D2-3A669335FAAC</object-id><label>Supplementary material 4</label><caption><p>Comparison of the diagnostic features of the four new species described here with those selected for the 35 recognized hypogean species of the genus <italic><tp:taxon-name><tp:taxon-name-part taxon-name-part-type="genus" reg="Triplophysa">Triplophysa</tp:taxon-name-part></tp:taxon-name></italic></p></caption><statement content-type="dataType"><label>Data type</label><p>xlsx</p></statement><statement content-type="notes"><label>Explanation note</label><p>Modified from Wu et al. (2018) and <xref ref-type="bibr" rid="B28">Liu et al. (2022)</xref>. “–” indicates uncertainty.</p></statement><media xlink:href="zookeys-1185-043_article-105499__-s004.xlsx" mimetype="application" mime-subtype="vnd.openxmlformats-officedocument.spreadsheetml.sheet" position="float" orientation="portrait" xlink:type="simple" id="oo_943705.xlsx"><uri content-type="original_file" xlink:type="simple">https://binary.pensoft.net/file/943705</uri></media><permissions><license xlink:type="simple"><license-p>This dataset is made available under the Open Database License (http://opendatacommons.org/licenses/odbl/1.0/). The Open Database License (ODbL) is a license agreement intended to allow users to freely share, modify, and use this Dataset while maintaining this same freedom for others, provided that the original source and author(s) are credited.</license-p></license></permissions><attrib specific-use="authors">Tao Luo, Ming-Le Mao, Chang-Ting Lan, Ling-Xing Song, Xin-Rui Zhao, Jing Yu, Xing-Liang Wang, Ning Xiao, Jia-Jun Zhou, Jiang Zhou</attrib></supplementary-material></tp:treatment-sec><ref-list><ref id="B28"><mixed-citation xmlns:xlink="http://www.w3.org/1999/xlink" xlink:type="simple"><person-group><name name-style="western"><surname>Liu</surname><given-names>F</given-names></name><name name-style="western"><surname>Zeng</surname><given-names>ZX</given-names></name><name name-style="western"><surname>Gong</surname><given-names>Z</given-names></name></person-group> (<year>2022</year>) <article-title>Two new hypogean species of <italic><tp:taxon-name><tp:taxon-name-part taxon-name-part-type="genus">Triplophysa</tp:taxon-name-part></tp:taxon-name></italic> (<tp:taxon-name><tp:taxon-name-part taxon-name-part-type="order">Cypriniformes</tp:taxon-name-part></tp:taxon-name>: <tp:taxon-name><tp:taxon-name-part taxon-name-part-type="family">Nemacheilidae</tp:taxon-name-part></tp:taxon-name>) from the River Yangtze drainage in Guizhou, China.</article-title><source>Journal of Vertebrate Biology</source><volume>71</volume>(<issue>22062</issue>): <fpage>22062</fpage>. <ext-link xlink:href="10.25225/jvb.22062" ext-link-type="doi" xlink:type="simple">https://doi.org/10.25225/jvb.22062</ext-link></mixed-citation></ref></ref-list></tp:taxon-treatment>
