# Supplementary material for: ﻿Four new hypogean species of the genus Triplophysa (Osteichthyes, Cypriniformes, Nemacheilidae) from Guizhou Province, Southwest China, based on molecular and morphological data
Source: Zookeys. 2023 Nov 28;1185:43–81. doi: 10.3897/zookeys.1185.105499 (PMC10698870; doi:10.3897/zookeys.1185.105499)
Supplement: XML Treatment for Triplophysa panzhouensis [file zookeys.1185.105499-treatment3.xml]

<!DOCTYPE tp:taxon-treatment
  PUBLIC "-//TaxonX//DTD Taxonomic Treatment Publishing DTD v0 20100105//EN" "tax-treatment-NSO.dtd">
<tp:taxon-treatment xmlns:tp="http://www.plazi.org/taxpub"><tp:treatment-meta><kwd-group><label>Taxon classification</label><kwd>
                <named-content content-type="kingdom">Animalia</named-content>
              </kwd><kwd>
                <named-content content-type="order">Cypriniformes</named-content>
              </kwd><kwd>
                <named-content content-type="family">Nemacheilidae</named-content>
              </kwd></kwd-group><mixed-citation publication-type="journal"><person-group><name><surname>Luo</surname><given-names>Tao</given-names></name><name><surname>Mao</surname><given-names>Ming-Le</given-names></name><name><surname>Lan</surname><given-names>Chang-Ting</given-names></name><name><surname>Song</surname><given-names>Ling-Xing</given-names></name><name><surname>Zhao</surname><given-names>Xin-Rui</given-names></name><name><surname>Yu</surname><given-names>Jing</given-names></name><name><surname>Wang</surname><given-names>Xing-Liang</given-names></name><name><surname>Xiao</surname><given-names>Ning</given-names></name><name><surname>Zhou</surname><given-names>Jia-Jun</given-names></name><name><surname>Zhou</surname><given-names>Jiang</given-names></name></person-group><article-title>﻿Four new hypogean species of the genus <italic><tp:taxon-name><tp:taxon-name-part taxon-name-part-type="genus" reg="Triplophysa">Triplophysa</tp:taxon-name-part></tp:taxon-name></italic> (<tp:taxon-name><tp:taxon-name-part taxon-name-part-type="superclass">Osteichthyes</tp:taxon-name-part></tp:taxon-name>, <tp:taxon-name><tp:taxon-name-part taxon-name-part-type="order">Cypriniformes</tp:taxon-name-part></tp:taxon-name>, <tp:taxon-name><tp:taxon-name-part taxon-name-part-type="family">Nemacheilidae</tp:taxon-name-part></tp:taxon-name>) from Guizhou Province, Southwest China, based on molecular and morphological data</article-title><source>Zookeys</source><day>28</day><month>11</month><year>2023</year><volume>1185</volume><fpage>43</fpage><lpage>81</lpage><pub-id pub-id-type="doi">10.3897/zookeys.1185.105499</pub-id></mixed-citation></tp:treatment-meta><tp:nomenclature><label>﻿</label><tp:taxon-name>
              <object-id xmlns:xlink="http://www.w3.org/1999/xlink" content-type="arpha" xlink:type="simple">9A2698E3-C1A7-570D-8542-422FC6B4E55D</object-id>
              <tp:taxon-name-part taxon-name-part-type="genus" reg="Triplophysa">Triplophysa</tp:taxon-name-part>
              <tp:taxon-name-part taxon-name-part-type="species" reg="panzhouensis">panzhouensis</tp:taxon-name-part>
              <object-id xmlns:xlink="http://www.w3.org/1999/xlink" content-type="zoobank" xlink:type="simple">https://zoobank.org/9CAA27D2-579E-4A79-8229-C83E02518E4A</object-id>
            </tp:taxon-name><tp:taxon-authority>Yu, Luo, Lan, Xiao &amp; Zhou</tp:taxon-authority><tp:taxon-status xmlns:xlink="http://www.w3.org/1999/xlink" xlink:type="simple">sp. nov.</tp:taxon-status><xref ref-type="fig" rid="F10">Figs 10</xref><xref ref-type="fig" rid="F11">, 11</xref><xref ref-type="fig" rid="F12">, 12</xref><xref ref-type="supplementary-material" rid="S3">, Suppl. materials 3</xref><xref ref-type="supplementary-material" rid="S5">, 5</xref></tp:nomenclature><tp:treatment-sec sec-type="type material" id="SECID0E3VBK"><title>Type material.</title><p><bold><italic>Holotype</italic>.</bold> GZNU20230226002 (Fig. <xref ref-type="fig" rid="F10">10</xref>), 106.3 mm total length (TL), 88.9 mm standard length (<abbrev xmlns:xlink="http://www.w3.org/1999/xlink" xlink:title="standard length" id="ABBRID0ELWBK" xlink:type="simple">SL</abbrev>), collected by Tao Luo on February 15, 2023, in Hongguo Town, Panzhou City, Guizhou Province, China (<named-content xmlns:xlink="http://www.w3.org/1999/xlink" content-type="dwc:verbatimCoordinates" xlink:type="simple"><named-content content-type="geo-json" specific-use="{&#34;type&#34;:&#34;Point&#34;,&#34;coordinates&#34;:[104.404400,25.657600]}" id="NCID0ESWBK" xlink:type="simple">25.6576°N, 104.4044°E</named-content></named-content>; ca. 1852 m a.s.l.; Fig. <xref ref-type="fig" rid="F1">1</xref>).</p><p><bold><italic>Paratypes</italic>.</bold> Eleven specimens from the same locality as the holotype: GZNU20230215025–215029, GZNU20230216042–216044, GZNU20230226001–226003, and GZNU20230105001 collected by Tao Luo, Xing-Liang Wang, Ya-Li Wang, Jing Yu, and Wei-Feng Wang on February 15, 2023.</p></tp:treatment-sec><tp:treatment-sec sec-type="diagnosis" id="SECID0ECXBK"><title>Diagnosis.</title><p><italic><tp:taxon-name><tp:taxon-name-part taxon-name-part-type="genus" reg="Triplophysa">Triplophysa</tp:taxon-name-part><tp:taxon-name-part taxon-name-part-type="species" reg="panzhouensis">panzhouensis</tp:taxon-name-part></tp:taxon-name></italic> sp. nov. can be distinguished from species of the hypogean group of its congeners by the following combination of characteristics: (1) body naked, scaleless, with skin pigmentation; (2) eyes normal, diameter 7–11% of <abbrev xmlns:xlink="http://www.w3.org/1999/xlink" xlink:title="head length" id="ABBRID0ETXBK" xlink:type="simple">HL</abbrev>, interorbital width 22–31% of <abbrev xmlns:xlink="http://www.w3.org/1999/xlink" xlink:title="head length" id="ABBRID0EXXBK" xlink:type="simple">HL</abbrev>; (3) dorsal fin distal margin truncated; (4) pelvic-fin tip not reaching to anus; (5) tip of pectoral-fin not reaching to pelvic fin origin; (6) anterior and posterior nostrils closely set, anterior nostril elongated to a barbel-like tip; (7) tip of outrostral barbel extending backward to anterior margin of the eye; (8) lateral line complete; (9) dorsal-fin rays iv-7–8, pectoral-fin rays i-11, pelvic-fin rays ii-7, anal-fin rays iii-5, 16 branched caudal-fin rays; and (10) total vertebrae 39.</p></tp:treatment-sec><tp:treatment-sec sec-type="description" id="SECID0E2XBK"><title>Description.</title><p>Morphological data of the specimens of the <italic><tp:taxon-name><tp:taxon-name-part taxon-name-part-type="genus" reg="Triplophysa">Triplophysa</tp:taxon-name-part><tp:taxon-name-part taxon-name-part-type="species" reg="panzhouensis">panzhouensis</tp:taxon-name-part></tp:taxon-name></italic> sp. nov. are provided in Suppl. materials <xref ref-type="supplementary-material" rid="S3">3</xref>, <xref ref-type="supplementary-material" rid="S5">5</xref>. Body elongated and cylindrical, posterior portion gradually compressed from dorsal-fin to caudal-fin base, with deepest body depth anterior to dorsal-fin origin, deepest body depth 9–15% of snout length. Dorsal profile slightly convex from snout to dorsal-fin insertion, then straight from posterior portion of dorsal-fin origin to caudal-fin base. Ventral profile flat. Head slightly long, length 22–24% of <abbrev xmlns:xlink="http://www.w3.org/1999/xlink" xlink:title="standard length" id="ABBRID0EUYBK" xlink:type="simple">SL</abbrev>, slightly depressed and flattened, width greater than depth (<abbrev xmlns:xlink="http://www.w3.org/1999/xlink" xlink:title="head width" id="ABBRID0EYYBK" xlink:type="simple">HW</abbrev>/<abbrev xmlns:xlink="http://www.w3.org/1999/xlink" xlink:title="head depth" id="ABBRID0E3YBK" xlink:type="simple">HD</abbrev> = 1.3). Snout short, length 44–51% of <abbrev xmlns:xlink="http://www.w3.org/1999/xlink" xlink:title="head length" id="ABBRID0EAZBK" xlink:type="simple">HL</abbrev>, slightly pointed. Mouth inferior and curved, mouth corner situated below anterior nostril, upper and lower lips smooth, lips thick with shallow furrows, lower lip with a V-shaped median notch. Processus dentiformis absent. Upper and lower jaw arched. Three pairs of barbels are present: inrostral barbel short, length 20–27% of <abbrev xmlns:xlink="http://www.w3.org/1999/xlink" xlink:title="head length" id="ABBRID0EEZBK" xlink:type="simple">HL</abbrev>, backward extending to corner of the mouth; outrostral barbel long, length 39–53% of <abbrev xmlns:xlink="http://www.w3.org/1999/xlink" xlink:title="head length" id="ABBRID0EIZBK" xlink:type="simple">HL</abbrev>, backward extending to anterior margin of the eye. Maxillary barbel developed, length 28–41% of <abbrev xmlns:xlink="http://www.w3.org/1999/xlink" xlink:title="head length" id="ABBRID0EMZBK" xlink:type="simple">HL</abbrev>, tip of maxillary barbel reaching to anterior margin of operculum. Anterior and posterior nostrils closely set, length 0.3 mm. Anterior nostril tube long, with an elongated short barbel-like tip, elongated barbel-like tip of anterior nostril backwards not extending beyond the eyes. Eyes present, normal, diameter 7–11% of <abbrev xmlns:xlink="http://www.w3.org/1999/xlink" xlink:title="head length" id="ABBRID0EQZBK" xlink:type="simple">HL</abbrev>. Gill opening small, gill rakers not developed, nine inner gill rakers on first gill arch (<italic>n</italic> = 1).</p><p>Dorsal-fin rays iv-7–8, pectoral-fin rays i-11, pelvic-fin rays ii-7, anal-fin rays iii-5, 16 branched caudal-fin rays. Dorsal fin long, length 17–21% of <abbrev xmlns:xlink="http://www.w3.org/1999/xlink" xlink:title="head length" id="ABBRID0EYZBK" xlink:type="simple">HL</abbrev>, distally margin truncated, origin slightly anterior to pelvic-fin insertion, situated slightly posterior to midpoint between snout tip and caudal-fin base, first branched ray longest, shorter than head length, tip of dorsal fin not extending to vertical limit of anus. Pectoral fin moderately developed, length 15–20% of <abbrev xmlns:xlink="http://www.w3.org/1999/xlink" xlink:title="standard length" id="ABBRID0E3ZBK" xlink:type="simple">SL</abbrev>, tip of pectoral fin extends backwards not to the midpoint between origins of pectoral and pelvic fins, not reaching origin of pelvic fin. Pelvic fin length 13–17% of <abbrev xmlns:xlink="http://www.w3.org/1999/xlink" xlink:title="standard length" id="ABBRID0EA1BK" xlink:type="simple">SL</abbrev>, vertically aligned with first branched ray of dorsal fin, tips of pelvic fin not reaching to anus, distance between tips of pelvic fin and anus 3.7× the eye diameter. Anal fin long, length 13–17% of <abbrev xmlns:xlink="http://www.w3.org/1999/xlink" xlink:title="standard length" id="ABBRID0EE1BK" xlink:type="simple">SL</abbrev>, distal margin truncated, origin close to anus, spacing 4.6 mm, tips of anal fin not reaching caudal-fin base, distance between tips of anal fin and anus 3.1× the eye diameter. Caudal fin forked, upper lobe is equal in length to lower lobe, tips pointed, caudal peduncle length 12.0 mm, caudal peduncle depth 5.4 mm, without adipose crests along both dorsal and ventral sides. Total vertebrae 39 (<italic>n</italic> = 1).</p><p>Cephalic lateral line canals unclear. Lateral line complete and straight, exceeding tip of pectoral fin and reaching base of caudal fin. Two chambers of air bladder, anterior chamber dumbbell-shaped and membranous, open on both sides, slightly larger pores posteriorly (Fig. <xref ref-type="fig" rid="F11">11</xref>); posterior chamber degenerated, not filling body cavity, connected with anterior chamber by a short, slender tube.</p></tp:treatment-sec><tp:treatment-sec sec-type="Coloration" id="SECID0EQ1BK"><title>Coloration.</title><p>In cave water bodies when alive, <italic><tp:taxon-name><tp:taxon-name-part taxon-name-part-type="genus" reg="Triplophysa">Triplophysa</tp:taxon-name-part><tp:taxon-name-part taxon-name-part-type="species" reg="panzhouensis">panzhouensis</tp:taxon-name-part></tp:taxon-name></italic> sp. nov. has light yellow skin with irregular light brown patches on the body (Fig. <xref ref-type="fig" rid="F12">12</xref>). After fixation in 10% formalin solution, the body color was light grey, and the light brown patches on the body became black and gray (Fig. <xref ref-type="fig" rid="F10">10</xref>).</p><fig id="F10" position="float" orientation="portrait"><object-id xmlns:xlink="http://www.w3.org/1999/xlink" content-type="doi" xlink:type="simple">10.3897/zookeys.1185.105499.figure10</object-id><object-id xmlns:xlink="http://www.w3.org/1999/xlink" content-type="arpha" xlink:type="simple">B5E43B42-CC4A-5A24-A6BF-51E23B76620A</object-id><label>Figure 10.</label><caption><p>Morphological characteristics of holotype GZNU20230226002 of <italic><tp:taxon-name><tp:taxon-name-part taxon-name-part-type="genus" reg="Triplophysa">Triplophysa</tp:taxon-name-part><tp:taxon-name-part taxon-name-part-type="species" reg="panzhouensis">panzhouensis</tp:taxon-name-part></tp:taxon-name></italic> sp. nov. in preservative (10% formalin) <bold>A</bold> lateral view <bold>B</bold> dorsal view <bold>C</bold> ventral view <bold>D</bold> right side view of head <bold>E</bold> left side view of head, and <bold>F</bold> ventral view of head. Photographs by Tao Luo.</p></caption><graphic xmlns:xlink="http://www.w3.org/1999/xlink" xlink:href="zookeys-1185-043_article-105499__-g010.jpg" position="float" orientation="portrait" xlink:type="simple" id="oo_943696.jpg"><uri content-type="original_file" xlink:type="simple">https://binary.pensoft.net/fig/943696</uri></graphic></fig><fig id="F11" position="float" orientation="portrait"><object-id xmlns:xlink="http://www.w3.org/1999/xlink" content-type="doi" xlink:type="simple">10.3897/zookeys.1185.105499.figure11</object-id><object-id xmlns:xlink="http://www.w3.org/1999/xlink" content-type="arpha" xlink:type="simple">50F900B8-02E0-5610-9DD0-768BBB379133</object-id><label>Figure 11.</label><caption><p>The three-dimensional reconstructed model of the skeleton of <italic><tp:taxon-name><tp:taxon-name-part taxon-name-part-type="genus" reg="Triplophysa">Triplophysa</tp:taxon-name-part><tp:taxon-name-part taxon-name-part-type="species" reg="panzhouensis">panzhouensis</tp:taxon-name-part></tp:taxon-name></italic> sp. nov (paratype GZNU20230223001, standard length 66.8 mm) <bold>A</bold> lateral view <bold>B</bold> dorsal view, and <bold>C</bold> ventral view.</p></caption><graphic xmlns:xlink="http://www.w3.org/1999/xlink" xlink:href="zookeys-1185-043_article-105499__-g011.jpg" position="float" orientation="portrait" xlink:type="simple" id="oo_943697.jpg"><uri content-type="original_file" xlink:type="simple">https://binary.pensoft.net/fig/943697</uri></graphic></fig><fig id="F12" position="float" orientation="portrait"><object-id xmlns:xlink="http://www.w3.org/1999/xlink" content-type="doi" xlink:type="simple">10.3897/zookeys.1185.105499.figure12</object-id><object-id xmlns:xlink="http://www.w3.org/1999/xlink" content-type="arpha" xlink:type="simple">48086882-471C-513F-9E79-059A8B9B6A72</object-id><label>Figure 12.</label><caption><p><italic><tp:taxon-name><tp:taxon-name-part taxon-name-part-type="genus" reg="Triplophysa">Triplophysa</tp:taxon-name-part><tp:taxon-name-part taxon-name-part-type="species" reg="panzhouensis">panzhouensis</tp:taxon-name-part></tp:taxon-name></italic> sp. nov. in life, paratype GZNU20230115001 <bold>A</bold> left side view <bold>B</bold> right side view.</p></caption><graphic xmlns:xlink="http://www.w3.org/1999/xlink" xlink:href="zookeys-1185-043_article-105499__-g012.jpg" position="float" orientation="portrait" xlink:type="simple" id="oo_943698.jpg"><uri content-type="original_file" xlink:type="simple">https://binary.pensoft.net/fig/943698</uri></graphic></fig></tp:treatment-sec><tp:treatment-sec sec-type="description" id="SECID0EH5BK"><title>Secondary sex characteristics.</title><p>No secondary sex characteristics was observed based on the present specimens of <italic><tp:taxon-name><tp:taxon-name-part taxon-name-part-type="genus" reg="Triplophysa">Triplophysa</tp:taxon-name-part><tp:taxon-name-part taxon-name-part-type="species" reg="panzhouensis">panzhouensis</tp:taxon-name-part></tp:taxon-name></italic> sp. nov.</p></tp:treatment-sec><tp:treatment-sec sec-type="comparisons" id="SECID0EY5BK"><title>Comparisons.</title><p>Comparative data of <italic><tp:taxon-name><tp:taxon-name-part taxon-name-part-type="genus" reg="Triplophysa">Triplophysa</tp:taxon-name-part><tp:taxon-name-part taxon-name-part-type="species" reg="panzhouensis">panzhouensis</tp:taxon-name-part></tp:taxon-name></italic> sp. nov. with <italic><tp:taxon-name><tp:taxon-name-part taxon-name-part-type="genus" reg="Triplophysa">T.</tp:taxon-name-part><tp:taxon-name-part taxon-name-part-type="species" reg="cehengensis">cehengensis</tp:taxon-name-part></tp:taxon-name></italic> sp. nov., <italic><tp:taxon-name><tp:taxon-name-part taxon-name-part-type="genus" reg="Triplophysa">T.</tp:taxon-name-part><tp:taxon-name-part taxon-name-part-type="species" reg="rongduensis">rongduensis</tp:taxon-name-part></tp:taxon-name></italic> sp. nov., and the 34 recognized hypogean species within genus <italic><tp:taxon-name><tp:taxon-name-part taxon-name-part-type="genus" reg="Triplophysa">Triplophysa</tp:taxon-name-part></tp:taxon-name></italic> are given in Suppl. material <xref ref-type="supplementary-material" rid="S4">4</xref>. Based on the dorsal-fin origin anterior to the pelvic-fin origin and the two unbranched pelvic-fin rays, new species can be placed within defined subclade B1. Thus, new species and morphological differences with subclade B1 and 15 undefined clade species were compared in detail.</p><p><italic><tp:taxon-name><tp:taxon-name-part taxon-name-part-type="genus" reg="Triplophysa">Triplophysa</tp:taxon-name-part><tp:taxon-name-part taxon-name-part-type="species" reg="panzhouensis">panzhouensis</tp:taxon-name-part></tp:taxon-name></italic> sp. nov. differs from <italic><tp:taxon-name><tp:taxon-name-part taxon-name-part-type="genus" reg="Triplophysa">T.</tp:taxon-name-part><tp:taxon-name-part taxon-name-part-type="species" reg="cehengensis">cehengensis</tp:taxon-name-part></tp:taxon-name></italic> sp. nov. by body pigmentation present (vs body pigmentation absent), eyes normal, diameter 7–11% of <abbrev xmlns:xlink="http://www.w3.org/1999/xlink" xlink:title="head length" id="ABBRID0ECBCK" xlink:type="simple">HL</abbrev> (vs eye reduced, diameter 2% of <abbrev xmlns:xlink="http://www.w3.org/1999/xlink" xlink:title="head length" id="ABBRID0EGBCK" xlink:type="simple">HL</abbrev>), dorsal fin distal margin truncated (vs emarginated), 7 branched pelvic-fin rays (vs 8), and tip of pelvic fin not reaching to anus (vs reaching to anus). <italic><tp:taxon-name><tp:taxon-name-part taxon-name-part-type="genus" reg="Triplophysa">Triplophysa</tp:taxon-name-part><tp:taxon-name-part taxon-name-part-type="species" reg="panzhouensis">panzhouensis</tp:taxon-name-part></tp:taxon-name></italic> sp. nov. differs from <italic><tp:taxon-name><tp:taxon-name-part taxon-name-part-type="genus" reg="Triplophysa">T.</tp:taxon-name-part><tp:taxon-name-part taxon-name-part-type="species" reg="rongduensis">rongduensis</tp:taxon-name-part></tp:taxon-name></italic> sp. nov. by having nine branched dorsal-fin rays (vs 7 or 8), total vertebrae 39 (vs 43), and tip of outrostral barbel extending backward to anterior margin of the eye (vs extending backward to posterior margin of the eye).</p><p><italic><tp:taxon-name><tp:taxon-name-part taxon-name-part-type="genus" reg="Triplophysa">Triplophysa</tp:taxon-name-part><tp:taxon-name-part taxon-name-part-type="species" reg="panzhouensis">panzhouensis</tp:taxon-name-part></tp:taxon-name></italic> sp. nov. can be distinguished from <italic><tp:taxon-name><tp:taxon-name-part taxon-name-part-type="genus" reg="Triplophysa">T.</tp:taxon-name-part><tp:taxon-name-part taxon-name-part-type="species" reg="langpingensis">langpingensis</tp:taxon-name-part></tp:taxon-name></italic>, <italic><tp:taxon-name><tp:taxon-name-part taxon-name-part-type="genus" reg="Triplophysa">T.</tp:taxon-name-part><tp:taxon-name-part taxon-name-part-type="species" reg="qiubeiensis">qiubeiensis</tp:taxon-name-part></tp:taxon-name></italic>, <italic><tp:taxon-name><tp:taxon-name-part taxon-name-part-type="genus" reg="Triplophysa">T.</tp:taxon-name-part><tp:taxon-name-part taxon-name-part-type="species" reg="anshuiensis">anshuiensis</tp:taxon-name-part></tp:taxon-name></italic>, <italic><tp:taxon-name><tp:taxon-name-part taxon-name-part-type="genus" reg="Triplophysa">T.</tp:taxon-name-part><tp:taxon-name-part taxon-name-part-type="species" reg="aluensis">aluensis</tp:taxon-name-part></tp:taxon-name></italic>, <italic><tp:taxon-name><tp:taxon-name-part taxon-name-part-type="genus" reg="Triplophysa">T.</tp:taxon-name-part><tp:taxon-name-part taxon-name-part-type="species" reg="fengshanensis">fengshanensis</tp:taxon-name-part></tp:taxon-name></italic>, <italic><tp:taxon-name><tp:taxon-name-part taxon-name-part-type="genus" reg="Triplophysa">T.</tp:taxon-name-part><tp:taxon-name-part taxon-name-part-type="species" reg="gejiuensis">gejiuensis</tp:taxon-name-part></tp:taxon-name></italic>, <italic><tp:taxon-name><tp:taxon-name-part taxon-name-part-type="genus" reg="Triplophysa">T.</tp:taxon-name-part><tp:taxon-name-part taxon-name-part-type="species" reg="posterodorsalus">posterodorsalus</tp:taxon-name-part></tp:taxon-name></italic>, and <italic><tp:taxon-name><tp:taxon-name-part taxon-name-part-type="genus" reg="Triplophysa">T.</tp:taxon-name-part><tp:taxon-name-part taxon-name-part-type="species" reg="shilinensis">shilinensis</tp:taxon-name-part></tp:taxon-name></italic> by body pigmentation presence (vs absence) and eye normal, diameter 7–11% <abbrev xmlns:xlink="http://www.w3.org/1999/xlink" xlink:title="head length" id="ABBRID0EFFCK" xlink:type="simple">HL</abbrev>(vs eye reduced or absence); from <italic><tp:taxon-name><tp:taxon-name-part taxon-name-part-type="genus" reg="Triplophysa">T.</tp:taxon-name-part><tp:taxon-name-part taxon-name-part-type="species" reg="zhenfengensis">zhenfengensis</tp:taxon-name-part></tp:taxon-name></italic>, <italic><tp:taxon-name><tp:taxon-name-part taxon-name-part-type="genus" reg="Triplophysa">T.</tp:taxon-name-part><tp:taxon-name-part taxon-name-part-type="species" reg="huapingensis">huapingensis</tp:taxon-name-part></tp:taxon-name></italic>, <italic><tp:taxon-name><tp:taxon-name-part taxon-name-part-type="genus" reg="Triplophysa">T.</tp:taxon-name-part><tp:taxon-name-part taxon-name-part-type="species" reg="flavicorpus">flavicorpus</tp:taxon-name-part></tp:taxon-name></italic>, <italic><tp:taxon-name><tp:taxon-name-part taxon-name-part-type="genus" reg="Triplophysa">T.</tp:taxon-name-part><tp:taxon-name-part taxon-name-part-type="species" reg="guizhouensis">guizhouensis</tp:taxon-name-part></tp:taxon-name></italic>, <italic><tp:taxon-name><tp:taxon-name-part taxon-name-part-type="genus" reg="Triplophysa">T.</tp:taxon-name-part><tp:taxon-name-part taxon-name-part-type="species" reg="longipectoralis">longipectoralis</tp:taxon-name-part></tp:taxon-name></italic>, <italic><tp:taxon-name><tp:taxon-name-part taxon-name-part-type="genus" reg="Triplophysa">T.</tp:taxon-name-part><tp:taxon-name-part taxon-name-part-type="species" reg="luochengensis">luochengensis</tp:taxon-name-part></tp:taxon-name></italic>, and <italic><tp:taxon-name><tp:taxon-name-part taxon-name-part-type="genus" reg="Triplophysa">T.</tp:taxon-name-part><tp:taxon-name-part taxon-name-part-type="species" reg="yunnanensis">yunnanensis</tp:taxon-name-part></tp:taxon-name></italic> by body scaleless (vs body covered by sparse scales) and four unbranched dorsal-fin rays (vs 3).</p><p><italic><tp:taxon-name><tp:taxon-name-part taxon-name-part-type="genus" reg="Triplophysa">Triplophysa</tp:taxon-name-part><tp:taxon-name-part taxon-name-part-type="species" reg="panzhouensis">panzhouensis</tp:taxon-name-part></tp:taxon-name></italic> sp. nov. can be distinguished from <italic><tp:taxon-name><tp:taxon-name-part taxon-name-part-type="genus" reg="Triplophysa">T.</tp:taxon-name-part><tp:taxon-name-part taxon-name-part-type="species" reg="baotianensis">baotianensis</tp:taxon-name-part></tp:taxon-name></italic>, <italic><tp:taxon-name><tp:taxon-name-part taxon-name-part-type="genus" reg="Triplophysa">T.</tp:taxon-name-part><tp:taxon-name-part taxon-name-part-type="species" reg="flavicorpus">flavicorpus</tp:taxon-name-part></tp:taxon-name></italic>, <italic><tp:taxon-name><tp:taxon-name-part taxon-name-part-type="genus" reg="Triplophysa">T.</tp:taxon-name-part><tp:taxon-name-part taxon-name-part-type="species" reg="nanpanjiangensis">nanpanjiangensis</tp:taxon-name-part></tp:taxon-name></italic>, <italic><tp:taxon-name><tp:taxon-name-part taxon-name-part-type="genus" reg="Triplophysa">T.</tp:taxon-name-part><tp:taxon-name-part taxon-name-part-type="species" reg="tianxingensis">tianxingensis</tp:taxon-name-part></tp:taxon-name></italic>, <italic><tp:taxon-name><tp:taxon-name-part taxon-name-part-type="genus" reg="Triplophysa">T.</tp:taxon-name-part><tp:taxon-name-part taxon-name-part-type="species" reg="xiangshuingensis">xiangshuingensis</tp:taxon-name-part></tp:taxon-name></italic>, and <italic><tp:taxon-name><tp:taxon-name-part taxon-name-part-type="genus" reg="Triplophysa">T.</tp:taxon-name-part><tp:taxon-name-part taxon-name-part-type="species" reg="xichouensis">xichouensis</tp:taxon-name-part></tp:taxon-name></italic> by four unbranched dorsal-fin rays (vs 3) and two unbranched pectoral-fin rays (vs 1). <italic><tp:taxon-name><tp:taxon-name-part taxon-name-part-type="genus" reg="Triplophysa">Triplophysa</tp:taxon-name-part><tp:taxon-name-part taxon-name-part-type="species" reg="panzhouensis">panzhouensis</tp:taxon-name-part></tp:taxon-name></italic> sp. nov. can be futher distinguished from <italic><tp:taxon-name><tp:taxon-name-part taxon-name-part-type="genus" reg="Triplophysa">T.</tp:taxon-name-part><tp:taxon-name-part taxon-name-part-type="species" reg="baotianensis">baotianensis</tp:taxon-name-part></tp:taxon-name></italic> by four unbranched dorsal-fin rays (vs 3), and 11 branched pectoral-fin rays (vs 9); from <italic><tp:taxon-name><tp:taxon-name-part taxon-name-part-type="genus" reg="Triplophysa">T.</tp:taxon-name-part><tp:taxon-name-part taxon-name-part-type="species" reg="flavicorpus">flavicorpus</tp:taxon-name-part></tp:taxon-name></italic> by interorbital width (vs 22.1–31.3% of <abbrev xmlns:xlink="http://www.w3.org/1999/xlink" xlink:title="head length" id="ABBRID0EGLCK" xlink:type="simple">HL</abbrev> vs 3.1–5.2% of <abbrev xmlns:xlink="http://www.w3.org/1999/xlink" xlink:title="head length" id="ABBRID0EKLCK" xlink:type="simple">HL</abbrev>), dorsal fin distal margin truncated (vs emarginated), and seven or eight branched dorsal-fin rays (vs 10); from <italic><tp:taxon-name><tp:taxon-name-part taxon-name-part-type="genus" reg="Triplophysa">T.</tp:taxon-name-part><tp:taxon-name-part taxon-name-part-type="species" reg="nanpanjiangensis">nanpanjiangensis</tp:taxon-name-part></tp:taxon-name></italic>, <italic><tp:taxon-name><tp:taxon-name-part taxon-name-part-type="genus" reg="Triplophysa">T.</tp:taxon-name-part><tp:taxon-name-part taxon-name-part-type="species" reg="tianxingensis">tianxingensis</tp:taxon-name-part></tp:taxon-name></italic>, and <italic><tp:taxon-name><tp:taxon-name-part taxon-name-part-type="genus" reg="Triplophysa">T.</tp:taxon-name-part><tp:taxon-name-part taxon-name-part-type="species" reg="xichouensis">xichouensis</tp:taxon-name-part></tp:taxon-name></italic> by three unbranched anal-fin rays (vs 2) and total vertebrae 39 (vs 40–42); and from <italic><tp:taxon-name><tp:taxon-name-part taxon-name-part-type="genus" reg="Triplophysa">T.</tp:taxon-name-part><tp:taxon-name-part taxon-name-part-type="species" reg="xiangshuingensis">xiangshuingensis</tp:taxon-name-part></tp:taxon-name></italic> by seven or eight branched dorsal-fin rays (vs 6), 11 branched pectoral-fin rays (vs 8 or 9), and 16 branched caudal-fin rays (vs 14).</p></tp:treatment-sec><tp:treatment-sec sec-type="ecology" id="SECID0E1MCK"><title>Ecology and distribution.</title><p><italic><tp:taxon-name><tp:taxon-name-part taxon-name-part-type="genus" reg="Triplophysa">Triplophysa</tp:taxon-name-part><tp:taxon-name-part taxon-name-part-type="species" reg="panzhouensis">panzhouensis</tp:taxon-name-part></tp:taxon-name></italic> sp. nov. is only known from the type locality, a vertical cave ~ 3 km from Hongguo Town, Panzhou city, Guizhou, China at an elevation of 2276 m. The cave was completely dark. Individuals of <italic><tp:taxon-name><tp:taxon-name-part taxon-name-part-type="genus" reg="Triplophysa">T.</tp:taxon-name-part><tp:taxon-name-part taxon-name-part-type="species" reg="panzhouensis">panzhouensis</tp:taxon-name-part></tp:taxon-name></italic> sp. nov. were located in a small pool ~ 25 m from the cave entrance. The pool was ~ 1.8 m wide and 80 cm deep, with a water temperature of ~ 16 °C at the time of collection and a water pH of 7.4. Within this cave, <italic><tp:taxon-name><tp:taxon-name-part taxon-name-part-type="genus" reg="Triplophysa">T.</tp:taxon-name-part><tp:taxon-name-part taxon-name-part-type="species" reg="panzhouensis">panzhouensis</tp:taxon-name-part></tp:taxon-name></italic> sp. nov. co-occurred with <italic><tp:taxon-name><tp:taxon-name-part taxon-name-part-type="genus" reg="Sinocyclocheilus">Sinocyclocheilus</tp:taxon-name-part><tp:taxon-name-part taxon-name-part-type="species" reg="longicornus">longicornus</tp:taxon-name-part></tp:taxon-name></italic>, <italic><tp:taxon-name><tp:taxon-name-part taxon-name-part-type="genus" reg="Sinocyclocheilus">Sinocyclocheilus</tp:taxon-name-part></tp:taxon-name></italic> sp., and <italic><tp:taxon-name><tp:taxon-name-part taxon-name-part-type="genus" reg="Oreolalax">Oreolalax</tp:taxon-name-part><tp:taxon-name-part taxon-name-part-type="species" reg="rhodostigmatus">rhodostigmatus</tp:taxon-name-part></tp:taxon-name></italic>. The arable land outside the cave was farmed to produce maize, wheat, and potatoes.</p></tp:treatment-sec><tp:treatment-sec sec-type="etymology" id="SECID0E5OCK"><title>Etymology.</title><p>The specific epithet <italic>panzhouensis</italic> is in reference to the type locality of the new species: Hongguo Town, Panzhou City, Guizhou Province, China. We propose the common English name “Panzhou high-plateau loach” and the Chinese name “Pán Zhõu Gāo Yuán Qīu (盘州高原鳅).”</p></tp:treatment-sec><tp:treatment-sec><!--Section generated to contain objects referenced in tp:taxon-treatment.--><supplementary-material xmlns:xlink="http://www.w3.org/1999/xlink" id="S3" position="float" orientation="portrait" xlink:type="simple"><object-id content-type="doi" xlink:type="simple">10.3897/zookeys.1185.105499.suppl3</object-id><object-id content-type="arpha" xlink:type="simple">83931211-12E9-5352-8730-E945E45A376D</object-id><label>Supplementary material 3</label><caption><p>Morphological characters and measurement data</p></caption><statement content-type="dataType"><label>Data type</label><p>xlsx</p></statement><statement content-type="notes"><label>Explanation note</label><p>Morphological characters and measurement data of the new species <italic><tp:taxon-name><tp:taxon-name-part taxon-name-part-type="genus" reg="Triplophysa">Triplophysa</tp:taxon-name-part><tp:taxon-name-part taxon-name-part-type="species" reg="cehengensis">cehengensis</tp:taxon-name-part></tp:taxon-name></italic> sp. nov., <italic><tp:taxon-name><tp:taxon-name-part taxon-name-part-type="genus" reg="Triplophysa">Triplophysa</tp:taxon-name-part><tp:taxon-name-part taxon-name-part-type="species" reg="rongduensis">rongduensis</tp:taxon-name-part></tp:taxon-name></italic> sp. nov., <italic><tp:taxon-name><tp:taxon-name-part taxon-name-part-type="genus" reg="Triplophysa">Triplophysa</tp:taxon-name-part><tp:taxon-name-part taxon-name-part-type="species" reg="panzhouensis">panzhouensis</tp:taxon-name-part></tp:taxon-name></italic> sp. nov., <italic><tp:taxon-name><tp:taxon-name-part taxon-name-part-type="genus" reg="Triplophysa">Triplophysa</tp:taxon-name-part><tp:taxon-name-part taxon-name-part-type="species" reg="anlongensis">anlongensis</tp:taxon-name-part></tp:taxon-name></italic> sp. nov., <italic><tp:taxon-name><tp:taxon-name-part taxon-name-part-type="genus" reg="Triplophysa">T.</tp:taxon-name-part><tp:taxon-name-part taxon-name-part-type="species" reg="zhenfengensis">zhenfengensis</tp:taxon-name-part></tp:taxon-name></italic>, and <italic><tp:taxon-name><tp:taxon-name-part taxon-name-part-type="genus" reg="Triplophysa">T.</tp:taxon-name-part><tp:taxon-name-part taxon-name-part-type="species" reg="baotianensis">baotianensis</tp:taxon-name-part></tp:taxon-name></italic>. *Designates the holotype.</p></statement><media xlink:href="zookeys-1185-043_article-105499__-s003.xlsx" mimetype="application" mime-subtype="vnd.openxmlformats-officedocument.spreadsheetml.sheet" position="float" orientation="portrait" xlink:type="simple" id="oo_943704.xlsx"><uri content-type="original_file" xlink:type="simple">https://binary.pensoft.net/file/943704</uri></media><permissions><license xlink:type="simple"><license-p>This dataset is made available under the Open Database License (http://opendatacommons.org/licenses/odbl/1.0/). The Open Database License (ODbL) is a license agreement intended to allow users to freely share, modify, and use this Dataset while maintaining this same freedom for others, provided that the original source and author(s) are credited.</license-p></license></permissions><attrib specific-use="authors">Tao Luo, Ming-Le Mao, Chang-Ting Lan, Ling-Xing Song, Xin-Rui Zhao, Jing Yu, Xing-Liang Wang, Ning Xiao, Jia-Jun Zhou, Jiang Zhou</attrib></supplementary-material><supplementary-material xmlns:xlink="http://www.w3.org/1999/xlink" id="S5" position="float" orientation="portrait" xlink:type="simple"><object-id content-type="doi" xlink:type="simple">10.3897/zookeys.1185.105499.suppl5</object-id><object-id content-type="arpha" xlink:type="simple">AD1CCCFC-8E51-5B8F-A88A-E20C38D5B9E6</object-id><label>Supplementary material 5</label><caption><p>Morphological comparison of <italic><tp:taxon-name><tp:taxon-name-part taxon-name-part-type="genus" reg="Triplophysa">T.</tp:taxon-name-part><tp:taxon-name-part taxon-name-part-type="species" reg="cehengensis">cehengensis</tp:taxon-name-part></tp:taxon-name></italic> sp. nov. (<italic>TC</italic>), <italic><tp:taxon-name><tp:taxon-name-part taxon-name-part-type="genus" reg="Triplophysa">T.</tp:taxon-name-part><tp:taxon-name-part taxon-name-part-type="species" reg="rongduensis">rongduensis</tp:taxon-name-part></tp:taxon-name></italic> sp. nov. (<italic>TR</italic>), <italic><tp:taxon-name><tp:taxon-name-part taxon-name-part-type="genus" reg="Triplophysa">T.</tp:taxon-name-part><tp:taxon-name-part taxon-name-part-type="species" reg="panzhouensis">panzhouensis</tp:taxon-name-part></tp:taxon-name></italic> sp. nov. (<italic>TP</italic>), <italic><tp:taxon-name><tp:taxon-name-part taxon-name-part-type="genus" reg="Triplophysa">T.</tp:taxon-name-part><tp:taxon-name-part taxon-name-part-type="species" reg="anlongensis">anlongensis</tp:taxon-name-part></tp:taxon-name></italic> sp. nov. (<italic>TA</italic>), <italic><tp:taxon-name><tp:taxon-name-part taxon-name-part-type="genus" reg="Triplophysa">T.</tp:taxon-name-part><tp:taxon-name-part taxon-name-part-type="species" reg="baotianensis">baotianensis</tp:taxon-name-part></tp:taxon-name></italic> (<italic>TB</italic>), and <italic><tp:taxon-name><tp:taxon-name-part taxon-name-part-type="genus" reg="Triplophysa">T.</tp:taxon-name-part><tp:taxon-name-part taxon-name-part-type="species" reg="zhenfengensis">zhenfengensis</tp:taxon-name-part></tp:taxon-name></italic> (<italic>TZ</italic>)</p></caption><statement content-type="dataType"><label>Data type</label><p>docx</p></statement><statement content-type="notes"><label>Explanation note</label><p>All units in mm. <italic>P</italic>-values are at the 95% significance level.</p></statement><media xlink:href="zookeys-1185-043_article-105499__-s005.docx" mimetype="application" mime-subtype="vnd.openxmlformats-officedocument.wordprocessingml.document" position="float" orientation="portrait" xlink:type="simple" id="oo_943706.docx"><uri content-type="original_file" xlink:type="simple">https://binary.pensoft.net/file/943706</uri></media><permissions><license xlink:type="simple"><license-p>This dataset is made available under the Open Database License (http://opendatacommons.org/licenses/odbl/1.0/). The Open Database License (ODbL) is a license agreement intended to allow users to freely share, modify, and use this Dataset while maintaining this same freedom for others, provided that the original source and author(s) are credited.</license-p></license></permissions><attrib specific-use="authors">Tao Luo, Ming-Le Mao, Chang-Ting Lan, Ling-Xing Song, Xin-Rui Zhao, Jing Yu, Xing-Liang Wang, Ning Xiao, Jia-Jun Zhou, Jiang Zhou</attrib></supplementary-material><fig id="F1" position="float" orientation="portrait"><object-id xmlns:xlink="http://www.w3.org/1999/xlink" content-type="doi" xlink:type="simple">10.3897/zookeys.1185.105499.figure1</object-id><object-id xmlns:xlink="http://www.w3.org/1999/xlink" content-type="arpha" xlink:type="simple">FB74D56E-9CE5-5E47-815A-E83F8B0F34F3</object-id><label>Figure 1.</label><caption><p>Sampling collection localities and distributions of the four new species and 35 hypogean species of the genus <italic><tp:taxon-name><tp:taxon-name-part taxon-name-part-type="genus" reg="Triplophysa">Triplophysa</tp:taxon-name-part></tp:taxon-name></italic> in southern China. For details concerning the ID numbers, please see Suppl. material <xref ref-type="supplementary-material" rid="S2">2</xref>. The base maps are from the Standard Map Service website (<ext-link xmlns:xlink="http://www.w3.org/1999/xlink" xlink:href="http://bzdt.ch.mnr.gov.cn/index.html" ext-link-type="uri" xlink:type="simple">http://bzdt.ch.mnr.gov.cn/index.html</ext-link>).</p></caption><graphic xmlns:xlink="http://www.w3.org/1999/xlink" xlink:href="zookeys-1185-043_article-105499__-g001.jpg" position="float" orientation="portrait" xlink:type="simple" id="oo_943687.jpg"><uri content-type="original_file" xlink:type="simple">https://binary.pensoft.net/fig/943687</uri></graphic></fig><supplementary-material xmlns:xlink="http://www.w3.org/1999/xlink" id="S2" position="float" orientation="portrait" xlink:type="simple"><object-id content-type="doi" xlink:type="simple">10.3897/zookeys.1185.105499.suppl2</object-id><object-id content-type="arpha" xlink:type="simple">BABCB831-E8ED-551B-BB11-2D5F87899E49</object-id><label>Supplementary material 2</label><caption><p>GPS information on the geographical distribution of 39 hypogean species of the genus <italic><tp:taxon-name><tp:taxon-name-part taxon-name-part-type="genus" reg="Triplophysa">Triplophysa</tp:taxon-name-part></tp:taxon-name></italic></p></caption><statement content-type="dataType"><label>Data type</label><p>xlsx</p></statement><media xlink:href="zookeys-1185-043_article-105499__-s002.xlsx" mimetype="application" mime-subtype="vnd.openxmlformats-officedocument.spreadsheetml.sheet" position="float" orientation="portrait" xlink:type="simple" id="oo_943703.xlsx"><uri content-type="original_file" xlink:type="simple">https://binary.pensoft.net/file/943703</uri></media><permissions><license xlink:type="simple"><license-p>This dataset is made available under the Open Database License (http://opendatacommons.org/licenses/odbl/1.0/). The Open Database License (ODbL) is a license agreement intended to allow users to freely share, modify, and use this Dataset while maintaining this same freedom for others, provided that the original source and author(s) are credited.</license-p></license></permissions><attrib specific-use="authors">Tao Luo, Ming-Le Mao, Chang-Ting Lan, Ling-Xing Song, Xin-Rui Zhao, Jing Yu, Xing-Liang Wang, Ning Xiao, Jia-Jun Zhou, Jiang Zhou</attrib></supplementary-material><supplementary-material xmlns:xlink="http://www.w3.org/1999/xlink" id="S4" position="float" orientation="portrait" xlink:type="simple"><object-id content-type="doi" xlink:type="simple">10.3897/zookeys.1185.105499.suppl4</object-id><object-id content-type="arpha" xlink:type="simple">67097038-C8AE-5331-93D2-3A669335FAAC</object-id><label>Supplementary material 4</label><caption><p>Comparison of the diagnostic features of the four new species described here with those selected for the 35 recognized hypogean species of the genus <italic><tp:taxon-name><tp:taxon-name-part taxon-name-part-type="genus" reg="Triplophysa">Triplophysa</tp:taxon-name-part></tp:taxon-name></italic></p></caption><statement content-type="dataType"><label>Data type</label><p>xlsx</p></statement><statement content-type="notes"><label>Explanation note</label><p>Modified from Wu et al. (2018) and <xref ref-type="bibr" rid="B28">Liu et al. (2022)</xref>. “–” indicates uncertainty.</p></statement><media xlink:href="zookeys-1185-043_article-105499__-s004.xlsx" mimetype="application" mime-subtype="vnd.openxmlformats-officedocument.spreadsheetml.sheet" position="float" orientation="portrait" xlink:type="simple" id="oo_943705.xlsx"><uri content-type="original_file" xlink:type="simple">https://binary.pensoft.net/file/943705</uri></media><permissions><license xlink:type="simple"><license-p>This dataset is made available under the Open Database License (http://opendatacommons.org/licenses/odbl/1.0/). The Open Database License (ODbL) is a license agreement intended to allow users to freely share, modify, and use this Dataset while maintaining this same freedom for others, provided that the original source and author(s) are credited.</license-p></license></permissions><attrib specific-use="authors">Tao Luo, Ming-Le Mao, Chang-Ting Lan, Ling-Xing Song, Xin-Rui Zhao, Jing Yu, Xing-Liang Wang, Ning Xiao, Jia-Jun Zhou, Jiang Zhou</attrib></supplementary-material></tp:treatment-sec><ref-list><ref id="B28"><mixed-citation xmlns:xlink="http://www.w3.org/1999/xlink" xlink:type="simple"><person-group><name name-style="western"><surname>Liu</surname><given-names>F</given-names></name><name name-style="western"><surname>Zeng</surname><given-names>ZX</given-names></name><name name-style="western"><surname>Gong</surname><given-names>Z</given-names></name></person-group> (<year>2022</year>) <article-title>Two new hypogean species of <italic><tp:taxon-name><tp:taxon-name-part taxon-name-part-type="genus">Triplophysa</tp:taxon-name-part></tp:taxon-name></italic> (<tp:taxon-name><tp:taxon-name-part taxon-name-part-type="order">Cypriniformes</tp:taxon-name-part></tp:taxon-name>: <tp:taxon-name><tp:taxon-name-part taxon-name-part-type="family">Nemacheilidae</tp:taxon-name-part></tp:taxon-name>) from the River Yangtze drainage in Guizhou, China.</article-title><source>Journal of Vertebrate Biology</source><volume>71</volume>(<issue>22062</issue>): <fpage>22062</fpage>. <ext-link xlink:href="10.25225/jvb.22062" ext-link-type="doi" xlink:type="simple">https://doi.org/10.25225/jvb.22062</ext-link></mixed-citation></ref></ref-list></tp:taxon-treatment>
