# Supplementary material for: ﻿Four new hypogean species of the genus Triplophysa (Osteichthyes, Cypriniformes, Nemacheilidae) from Guizhou Province, Southwest China, based on molecular and morphological data
Source: Zookeys. 2023 Nov 28;1185:43–81. doi: 10.3897/zookeys.1185.105499 (PMC10698870; doi:10.3897/zookeys.1185.105499)
Supplement: Supplementary material 2 — GPS information on the geographical distribution of 39 hypogean species of the genus Triplophysa [file zookeys-1185-043_article-105499__-s002.xlsx]

## Sheet: Table S1
ID	Species	Longitude	Latitude
1	Triplophysa rongduensis sp. nov. Triplophysa cehengensis sp. nov.	105.725	25.0411
2	Triplophysa anlongensis sp. nov.	105.592	25.0716
3	Triplophysa panzhouensis sp. nov.	104.404	25.6576
4	Triplophysa zhenfengensis	25.4606	105.5
5	Triplophysa baotianensis	25.4033	104.723
6	Triplophysa longliensis	26.2447	106.887
7	Triplophysa guizhouensis	26.0984	106.817
8	Triplophysa qingzhenensis	26.7798	106.27
9	Triplophysa wudangensis	26.6548	106.77
10	Triplophysa sanduensis	25.8262	107.848
11	Triplophysa nasobarbatula	25.2914	108.015
12	Triplophysa anshuiensis	24.3632	106.741
13	Triplophysa fengshanensis	24.6876	107.078
14	Triplophysa flavicorpus	23.9461	108.1
15	Triplophysa huapingensis	24.8508	106.386
16	Triplophysa langpingensis	24.4806	106.361
17	Triplophysa longipectoralis	25.3934	108.26
18	Triplophysa luochengensis	24.7804	108.737
19	Triplophysa macrocephala	25.1679	107.735
20	Triplophysa nandanensis	25.2984	107.401
21	Triplophysa posterodorsalus	25.0312	107.577
22	Triplophysa tianeensis	24.9638	107.037
23	Triplophysa tianlinensis	24.6167	106.274
24	Triplophysa aluensis	24.559	103.752
25	Triplophysa gejiuensis	23.2641	103.152
26	Triplophysa nanpanjiangensis	25.6254	103.825
27	Triplophysa qiubeiensis	24.0377	103.851
28	Triplophysa shilinensis	24.7805	103.369
29	Triplophysa tianxingensis	23.9414	104.218
30	Triplophysa xiangshuingensis	24.0477	104.17
31	Triplophysa xichouensis	23.4378	104.678
32	Triplophysa xuanweiensis	26.3167	104.082
33	Triplophysa yunnanensis	24.9972	103.385
34	Triplophysa qini	29.5876	108.011
35	Triplophysa rosa	29.2248	107.925
36	Triplophysa wulongensis	29.4003	107.903
37	Triplophysa erythraea	28.2703	109.487
38	Triplophysa xiangxiensis	29.4447	109.414
