# Supplementary material for: ﻿Four new hypogean species of the genus Triplophysa (Osteichthyes, Cypriniformes, Nemacheilidae) from Guizhou Province, Southwest China, based on molecular and morphological data
Source: Zookeys. 2023 Nov 28;1185:43–81. doi: 10.3897/zookeys.1185.105499 (PMC10698870; doi:10.3897/zookeys.1185.105499)
Supplement: Supplementary material 3 — Morphological characters and measurement data [file zookeys-1185-043_article-105499__-s003.xlsx]

## Sheet: Table S2
ID	Species	Specimen number (*Holotype)	Total length	Standard length	Body depth	Body width	Head length	Head depth	Head width	Pre-anterior nostril length	Distance between anterior nostrils	Distance between posterior nostrils	Distance between anterior and posterior nostrils	Snout length	Upper jaw length	Lower jaw length	Mouth width	Eye diameter	Interorbital distance	Predorsal length	Dorsal-fin base length	Dorsal-fin length	Pectoral-fin length	Pectoral-fin base length	Prepectoral length	Pelvic-fin length	Pelvic-fin base length	Prepelvic length	Anal-fin length	Anal-fin base length	Preanal length	Distance between base of pectoral fin and pelvic fin origin	Distance between base of pelvic fin and anal fin origin	Distance between anal fin and posterior margin of anus	Caudal peduncle length	Caudal peduncle depth	Maxillary barbel length	Inrostral barbel length	Outrostral barbel length
1	Triplophysa rongduensis sp. nov.	GZNU20230106001*	84.7	68.8	10.7	9.4	17.4	8.2	9.7	5.81	4.2	3.56	0.47	6.3	4.9	2.7	5.8	1.52	4.99	36.7	8.2	13.9	13.1	2.9	17.2	4.5	2.8	35.6	10.7	5.8	50.8	15.53	13.8	2.4	12.3	7	6.3	4.2	7.8
2	Triplophysa rongduensis sp. nov.	GZNU20230214001	68.79	54.76	6.95	5.78	14.15	6.9	8.27	4.5	2.87	2.85	0.47	6.48	4.31	2.72	5.15	1.54	4.01	28.85	6.44	11.9	11.04	2.01	14.63	8.76	1.55	27.94	9.1	4.58	41.56	11.37	11.28	1.64	8.35	4.74	5.54	3.25	6.45
3	Triplophysa rongduensis sp. nov.	GZNU20230214002	53.28	42.36	6.38	10.95	10.23	5.5	6.55	2.78	1.97	2.15	0.39	4.3	2.53	1.78	3.26	1.12	2.74	20.86	4.71	9.1	8.12	2.29	10.09	6.23	1.22	21.38	7.08	3.33	32.2	9.69	9.36	1.24	6.68	4.06	3.74	2.33	4.08
4	Triplophysa rongduensis sp. nov.	GZNU20230214003	80.75	65.07	9.26	8.19	16.21	8.61	9.9	5.47	2.87	3.05	0.41	7.78	4.22	3.09	5.71	1.17	4.01	32.98	7.22	13.7	13.18	3.27	16.79	10.13	2	35.06	11.31	5.37	49.62	15.67	12.08	2.63	11.4	6.26	6.62	3.76	8.68
5	Triplophysa rongduensis sp. nov.	GZNU20230214004	54.4	43.44	6.17	5.35	10.52	6.01	6.96	2.86	2.06	2.06	0.3	4.66	2.82	1.99	3.81	1.39	2.84	22.19	5.06	9.4	7.69	1.92	10.76	6.48	1.41	22.51	7.41	3.62	32.96	10.28	8.45	1.48	7.24	4.17	4.34	1.72	4.69
6	Triplophysa rongduensis sp. nov.	GZNU20230214005	37.14	29.08	4.71	2.66	7.45	4.07	5.02	2	1.45	1.4	0.23	3.29	1.74	1.48	2.55	1.1	1.8	14.81	3.51	7.16	5.46	1.13	6.76	4.63	0.75	14.89	4.66	2.41	21.79	6.83	6.05	0.77	4.26	2.45	2.27	1.6	3.31
7	Triplophysa rongduensis sp. nov.	GZNU20230226006	107.65	86.58	12.44	10.35	21.55	11.26	14.47	7.16	5.44	4.24	0.24	11.16	6.11	4.34	9	1.5	6.93	45.67	10.11	16.83	17.22	5.35	21.42	13.66	3.29	45.91	14.66	6.52	65.82	19.93	17	2.66	11.01	8.25	9.15	5.65	10.82
8	Triplophysa rongduensis sp. nov.	GZNU20230226007	95.23	75.99	10.54	10.04	19.34	9.75	12.38	6.55	5.09	4.72	0.2	9.49	5.31	3.86	7.49	1.64	5.85	39.72	10.01	15.51	14.69	3.56	19.65	12.63	2.57	40.48	12.91	6.86	57.99	18.56	14.99	2.41	10.75	7.11	8.33	5.35	9.65
9	Triplophysa cehengensis sp. nov.	GZNU20230214010*	63.76	51.17	7.31	6.38	13.01	7	7.96	3.83	3.45	2.71	0.49	7.08	3.29	1.88	4.46	0.2	4.75	26.46	7.25	12.22	11.26	2.71	13.44	8.67	2.02	26.72	9.84	4.33	37.03	11.72	8.36	1.57	9.4	4.64	4.69	3.31	4.92
10	Triplophysa cehengensis sp. nov.	GZNU20230214011	48.56	38.57	5.69	4.63	10.16	5.19	5.88	2.84	2.05	1.84	0.26	5.01	2.26	1.43	2.89	0.16	3.31	20.96	4.97	8.66	8.24	1.52	9.99	7.04	1.31	21.41	8.1	3.28	29	9.5	6.5	1.47	6.13	3.36	1.9	1.35	3.1
11	Triplophysa cehengensis sp. nov.	GZNU20230214012	36.62	29.45	4.17	3.16	7.82	3.58	4.13	1.9	1.56	1.56	0.24	3.7	1.28	1.18	2.09	0.17	2.13	15.36	3.95	7.44	6.7	1.03	7.1	4.89	0.91	15.01	5.83	2.88	20.2	7.1	4.82	0.36	5.06	2.62	1.62	1.15	2.11
12	Triplophysa panzhouensis sp. nov.	GZNU20230215027	94.67	78.49	7.48	4.33	18.28	7.73	10.12	5.63	3.46	3.33	0.34	8.71	4.79	3.24	5.47	1.51	4.05	37.8	10.57	16.45	15.08	3.23	19.4	13.2	2.23	39.62	13.1	7.52	57.92	17.28	15.98	3.24	13.46	4.36	7.55	4.34	8.45
13	Triplophysa panzhouensis sp. nov.	GZNU20230215028	81.09	69.3	6.45	6.65	15.12	6.65	8.33	4.1	2.86	2.77	0.27	7.35	3.63	2.51	4.12	1.22	3.81	34.14	8.56	13.46	12.5	2.27	16.51	9.43	1.79	34.55	11.73	5.85	49.72	17.33	13.38	1.41	12.05	4	5.18	4.1	6.62
14	Triplophysa panzhouensis sp. nov.	GZNU20230215029	51.07	42.47	3.66	1.98	9.85	3.62	5.06	2.52	2.03	1.92	0.14	4.39	2.54	1.81	2.53	1.08	2.29	19.97	4.49	8.57	8.54	1.42	10.05	6.99	1.06	21.13	5.84	3.84	30.94	9.99	9.49	0.93	7.35	2.39	3.16	2.34	3.88
15	Triplophysa panzhouensis sp. nov.	GZNU20230216042	81.3	66.82	9.08	6.73	16.22	7.34	9.89	4.7	2.83	2.83	0.22	7.16	3.46	2.42	4.5	1.6	4.44	33.8	8.36	12.63	12.15	3.66	15.9	9.95	1.94	33.05	11	5.28	50.81	14.33	14.89	1.35	9.03	5.54	5.35	3.8	6.8
16	Triplophysa panzhouensis sp. nov.	GZNU20230216043	83.13	68.02	9.58	7.86	16.34	7.99	10.53	5.14	3.15	2.9	0.22	7.24	3.93	2.58	5.13	1.75	5.03	34.43	8.45	13.94	12.12	2.59	16.21	10.55	1.73	34.93	11.38	5.38	52.29	16.17	14.9	1.79	9.56	6.09	4.5	3.53	7.08
17	Triplophysa panzhouensis sp. nov.	GZNU20230216044	79.41	64.25	6.94	5.44	15.67	6.94	9.18	4.37	3.03	2.79	0.25	7.19	3.62	2.81	4.59	1.28	4.92	30.24	9.17	13.74	11.57	3.09	15.56	10.41	2.39	31.64	10.92	5.19	48.46	13.1	15.19	0.79	10.22	4.83	4.6	3.33	6.11
18	Triplophysa panzhouensis sp. nov.	GZNU20230226001	97.31	81.15	10.55	11.78	18.34	8.18	10.66	5.86	4.66	3.95	0.23	9.37	4.23	2.89	6.07	1.4	4.85	39.51	8.58	15.64	11.86	3.78	17.22	10.93	2.28	42.79	12.13	7.59	61.05	20.63	17.13	2.17	14.43	5.64	7.28	3.88	7.78
19	Triplophysa panzhouensis sp. nov.	GZNU20230226002*	106.32	88.89	13.19	11.25	21.19	10.68	13.81	6.45	3.99	3.28	0.19	10.04	5.17	3.12	7.13	1.49	5.36	44.93	10.51	15.92	14.87	4.53	20.66	13.16	3.29	44.23	13.2	8.34	65.7	20.63	18.99	3.76	13.13	6.51	6.12	4.28	9.31
20	Triplophysa panzhouensis sp. nov.	GZNU20230226003	99.72	84.25	12.08	10.86	19.4	9.7	12.66	5.89	4.18	3.48	0.25	9.63	4.8	3.62	7.08	1.45	5.55	43.14	9.97	14.22	12.9	4.28	18.97	11.84	2.82	42.3	11.33	7.3	62.08	19.93	15.58	2.67	14.16	6.34	7.94	4.97	10.2
21	Triplophysa anlongensis sp. nov.	GZNU20230215021*	78.4	65.45	8.72	7.44	17.28	9.19	10.64	5.43	3.58	3.96	0.56	8.09	4.51	3.17	4.99	1.13	5.63	33.81	7.38	11.64	10.75	3.54	16.98	9.56	2.19	33.56	8.69	4.68	49.66	14.44	13.82	2.07	10.35	5.99	6.76	4.53	6.28
22	Triplophysa anlongensis sp. nov.	GZNU20230215022	60.37	51.08	8.09	7.03	12.44	6.98	7.6	3.28	2.97	3.12	0.52	5.88	2.84	2.3	4.11	1.07	4.44	25.65	6.19	9.98	9.88	2.61	13.02	7.82	2.23	25.8	8.03	3.74	37.89	11.19	11.08	1.51	9.17	5.09	5.01	3.85	6.64
23	Triplophysa anlongensis sp. nov.	GZNU20230215023	49.2	40.68	5.9	4.82	10.55	5.83	6.66	2.77	1.68	2.53	0.58	4.62	2.5	1.75	2.92	0.83	3.39	20.21	4.92	7.41	6.99	2.19	10.3	5.8	1.54	20.92	5.47	2.97	30.71	8.93	8.03	1.34	5.45	3.8	3.57	2.72	4.07
24	Triplophysa anlongensis sp. nov.	GZNU20230215024	41.07	35.07	4.95	2.65	8.59	4.32	4.96	2.16	1.86	1.86	0.32	3.92	1.99	1.61	2.32	0.8	2.99	17.69	4.28	7.38	7.2	1.39	8.53	5.65	1.19	16.93	5.42	2.19	26.62	7.73	8.16	0.81	6.26	3.28	2.81	2.17	3.38
25	Triplophysa anlongensis sp. nov.	GZNU20230226004	81.88	66.36	8.87	7.64	17.36	8.8	11.38	5.7	3.79	3.57	0.36	8.32	4.6	3.28	5.99	0.88	5.72	34.57	8.09	14.06	14.81	4.4	16.66	10.7	2.21	35.81	11.24	5.43	51	15.43	13.56	1.47	8.33	5.4	8.28	4.48	8.32
26	Triplophysa anlongensis sp. nov.	GZNU20230226005	48.12	42.42	5.92	5.33	10.37	5.59	6.13	2.81	2.22	2.22	0.2	4.77	2.4	1.91	3.23	0.96	3.07	21.95	4.95	9.16	7.87	2.1	10.42	6.24	1.33	22.26	7.2	2.91	32.58	10.2	8.42	0.59	6.18	3.57	3.23	2.42	4.07
27	Triplophysa zhenfengensis	GZNU20230216026	117.44	96.51	14.06	11.67	25.84	10.64	14.04	7.59	4.72	4.95	1.18	12.1	6.02	3.7	8.12	1.15	5.1	51.11	11.88	23.83	20.42	4.75	26.03	15.56	3.5	52.53	16.19	7.7	75.67	21.78	18.87	2.6	16.62	8.41	11.96	8.57	15.55
28	Triplophysa zhenfengensis	GZNU20230216027	97.08	77.32	10.17	8.66	19.31	7.83	9.96	5.26	4	4.37	1.07	9.01	3.95	2.78	5.63	0.56	3.98	39.03	10.11	19.6	16.01	3.82	19.2	14.75	2.22	39.88	14.21	6.73	58.77	16.38	15.28	0.81	15.08	5.32	9.86	6.54	12.1
29	Triplophysa zhenfengensis	GZNU20230216030	79.23	61.45	11.77	9.24	23.12	10.56	11.99	6.25	3.53	4.57	1.77	10.2	5.28	3.24	6.89	1.1	4.6	43.07	10.74	20	19.14	5.6	21.43	14.54	2.65	45.8	14.67	7.84	64.35	19.94	15.67	0.21	15.97	5.96	11.6	8.35	14.27
30	Triplophysa zhenfengensis	GZNU20230216028	77.62	61.51	8.57	6.97	16.64	6.99	7.93	3.87	2.43	3.03	0.98	6.85	3.13	2.06	5.16	0.66	3.78	32.72	8.92	15.45	13.2	2.48	15.43	11.07	1.39	34.05	11.51	4.74	50.66	15.07	13.17	0.61	10.86	4.26	7.63	4.87	10.2
31	Triplophysa zhenfengensis	GZNU20230216029	103.25	83.62	9.31	6.84	15.43	7.42	8.7	3.21	2.39	2.95	0.5	6.12	3.47	2.27	4.81	0.83	3.51	31.38	7.9	14.22	14.06	1.75	14.62	11.15	1.91	32.35	11.28	4.95	48	14.8	11.34	0.42	11.62	5.1	8.46	4.14	10.62
32	Triplophysa baotianensis	GZNU20180421001	83.48	73.36	10.01	8.36	14.32	7.43	7.7	2.63	1.52	4.27	2.21	5.86	2.93	2.16	6.98	1.67	5.06	36.71	7.67	13.12	13.65	2.39	16.73	6.98	2.13	36.94	8.63	5.85	53.94	19.98	16.53	1.01	13.41	6.49	1.3478	2.1682	5.0982
33	Triplophysa baotianensis	GZNU20180421002	96.23	86.48	9.63	9.94	18.31	8.39	9.36	3.36	2.13	5.31	3.13	7.7	3.9	3.53	8.19	1.67	4.88	41.04	10.73	14.73	15.36	2.52	20.05	11.9	2.14	42.74	12.13	6.52	65.84	22.69	23.1	1.08	14.51	5.87	1.771	2.849	6.699
34	Triplophysa baotianensis	GZNU20180421001	85.63	75.33	10.88	8.53	15.65	7.89	8.72	3.38	2.28	4.82	2.29	6.94	3.7	3.14	7.77	1.58	4.8	36.45	7.93	12.96	13.23	1.99	17.59	7.98	1.58	39.19	10.46	5.56	57.87	21.6	18.68	1.06	12.64	6.31	1.5962	2.5678	6.0378
35	Triplophysa baotianensis	GZNU20180421002	71.54	61.06	7.61	5.65	12.46	5.75	6.34	2.47	1.85	3.84	2.56	5.38	2.8	2.33	5.88	1.58	3.11	27.51	7.53	12.36	13.89	1.6	13.32	8.46	1.5	29.47	9.52	4.92	44.36	16.15	14.89	0.5	10.61	4.77	1.2374	1.9906	4.6806
36	Triplophysa baotianensis	GZNU20180421001	46.98	37.07	3.76	4.41	8.65	4.25	4.62	1.61	1.01	2.7	0.9	3.43	1.9	1.05	3.99	0.93	2.62	17.62	4.59	7.74	7.12	1.34	9.53	5.11	0.98	17.67	5.36	2.88	27.32	8.14	9.65	0.6	6.06	2.92	0.85	1.28	3
