# Supplementary material for: ﻿Four new hypogean species of the genus Triplophysa (Osteichthyes, Cypriniformes, Nemacheilidae) from Guizhou Province, Southwest China, based on molecular and morphological data
Source: Zookeys. 2023 Nov 28;1185:43–81. doi: 10.3897/zookeys.1185.105499 (PMC10698870; doi:10.3897/zookeys.1185.105499)
Supplement: Supplementary material 4 — Comparison of the diagnostic features of the four new species described here with those selected for the 35 recognized hypogean species of the genus Triplophysa [file zookeys-1185-043_article-105499__-s004.xlsx]

## Sheet: Table S3
Speices	Clades	Dorsal fin origin	Skin pigmentation	Eyes	Eye diameter (% HL)	Interorbital width (% HL)	Dorsal fin distal margin	Sexual dimorphism	Scales	Lateral line	Vertebrae	Posterior chamber of air bladder	Dorsal fin rays	Anal fin rays	Pectoral fin rays	Pelvic fin rays	Caudal fin rays	CPL/CPD	Gill rakers	HL/SNL	HL/SL	PL/SL	BD/SL	Tip of pelvic fin reaching anus	Tip of pectoral fin reaching to pelvic fin origin	Anterior nostril barbel–like	Main River System	Data Source
T. cehengensiss sp. nov.	Clade B1	Anterior to the pelvic fin origin	Absent	Reduced	1.5–2.2	27.2–36.5	Emarginated	Absent	Absent	Complete	4 + 35	Developed	iv, 9	iii, 5	i, 10	ii, 8	16	2	9	1.85–2.13	0.26–0.27	0.21–0.23	0.14–0.15	Yes	No	Yes	Pearl River	This study
T. rongduiensis sp. nov.	Clade B1	Anterior to the pelvic fin origin	Whole body	Normal	7.2–14.7	24.1–28.6	Truncated	Absent	Absent	Complete	4 + 39	Degenerated	iv, 9	iii, 5	i, 10	ii, 7	16	1.62	8	1.92–2.78	0.24–0.26	0.18–0.2	0.13–0.16	No	No	Yes	Pearl River	This study
T. panzhouensis sp. nov.	Clade B1	Anterior to the pelvic fin origin	Whole body	Normal	7.0–11.0	22.1–31.3	Truncated	Absent	Absent	Complete	4 + 35	Degenerated	iv, 7–8	iii, 5	i, 11	ii, 7	16	2.2	9	1.82–2.27	0.22–0.24	0.17–0.2	0.09–0.12	No	No	Yes	Pearl River	This study
T. anlongensis sp. nov.	Clade B1	Anterior to the pelvic fin origin	Whole body	Normal	5.1–9.3	32.1–35.6	Truncated	Absent	Absent	Complete	4 + 37	Degenerated	iii, 8	iii, 5	i, 11	ii, 8	16	1.7	9	2.08–2.27	0.24–0.26	0.16–0.22	0.13–0.16	No	No	Yes	Pearl River	This study
T. baotianensis	Clade B1	Anterior to the pelvic fin origin	Whole body	Normal	14.0–15.0	25.0–35.0	Truncated	–	Absent	Complete	–	Degenerated	iii, 6–7	ii, 5	i, 9	ii, 6–7	11–13	1.67–2.25	–	2.14–2.17	0.22–0.26	–	0.12–0.13	No	No	Yes	Pearl River	This study
T. zhenfengensis	Clade B1	Anterior to the pelvic fin origin	Whole body	Normal	7.1–16.7	22.2–34.5	Truncated	–	Present	Complete	4 + 36	Degenerated	iii, 7	iii, 5	i, 9	ii, 5–7	14–15	1.6–2.0	7 –12	2.0–2.6	0.22–0.29	–	0.13–0.17	No	No	Yes	Pearl River	This study
T. huapingensis	Clade B1	Anterior to the pelvic fin origin	Whole body	Normal	10.4–14.3	27.6–30.8	Truncated	Present	Present	Complete	–	Degenerated	iii, 8–9	iii, 5	i, 9–10	ii, 5–6	16	1.71–1.88	8	2.18–2.39	0.226–0.233	0.148–0.188	0.112–0.133	No	No	No	Pearl River	This study
T. langpingensis	Clade B1	Anterior to the pelvic fin origin	Absent	Reduced	2.7–5.9	30.6–34.5	Truncated	–	Absent	Incomplete	–	–	iii, 7–8	iii, 5–6	i, 10–11	ii, 6	14	1.55	–	2.05–2.35	0.21–0.24	0.18	0.13–0.15	Yes	No	Yes	Pearl River	This study
T. qiubeiensis	Clade B1	Anterior to the pelvic fin origin	Absent	Absent	Absent	–	Emarginated	–	Absent	Complete	4 + 35	Degenerated	iii, 7	iii, 5	i, 7–9	ii, 5	14–15	2.00–2.80	9	–	0.21–0.26	–	0.11–0.14	Yes	No	No	Pearl River	This study
T. erythraea	Clade B2	Anterior to the pelvic fin origin	Absent	Absent	Absent	–	Truncated	Absent	Absent	Complete	–	Developed	ii, 8	i, 6	ii, 10	i, 5	17	1.98–2.35	11	–	0.26–0.27	0.20–0.29	0.13–0.16	Yes	No	No	Yangtze River	This study
T. longliensis	Clade B2	Anterior to the pelvic fin origin	Whole body	Normal	9.5–11.5	31.4–37.5	Emarginated	Present	Absent	Complete	4 + 38	Developed	iii, 8	iii, 5	i, 10	i, 6	15–16	2.43	11–12	2.42	0.24	0.22	0.15	Yes	No	Yes	Pearl River	This study
T. macrocephala	Clade B2	Anterior to the pelvic fin origin	Whole body	Reduced	3.6–8.0	22.9–25.8	Truncated	Present	Absent	Complete	–	Degenerated	iii, 7–9	iii, 5–6	i, 9–11	i, 6	15–17	1.95	9	2.12	0.28	0.21	0.13	Yes	No	Yes	Pearl River	This study
T. nandanensis	Clade B2	Anterior to the pelvic fin origin	Whole body	Normal	11.1–21.3	24.4–27.8	Emarginated	–	Present	Complete	4 + 36	Degenerated	iv, 8	iv, 5	i, 9–10	i, 6	14–16	1.69	8	2.35	0.25	–	0.17	No	No	Yes	Pearl River	This study
T. nasobarbatula	Clade B2	Anterior to the pelvic fin origin	Whole body	Normal	9.1–13.3	27.0–33.3	Truncated	–	Present	Complete	4 + 36	Degenerated	iii, 8	iii, 5	i, 9	i, 6	15	1 .4–1.8	9	2 .0–2 .2	0.23-0.25	–	0.15-0.18	Yes	No	Yes	Pearl River	This study
T. qingzhenensis	Clade B2	Anterior to the pelvic fin origin	Whole body	Reduced	2.1–4.4	25.1–30.4	Truncated	Absent	Absent	Complete	4 + 36	Degenerated	iii, 7–8	iii, 5	i, 8–9	i, 5	14	2.25	6	2.29	0.24	0.18	0.15	No	No	Yes	Yangtze River	This study
T. qini	Clade B2	Anterior to the pelvic fin origin	Absent	Absent	Absent	–	Emarginated	Present	Absent	Complete	4 + 34–35	–	ii, 8	ii, 5	i, 10	i, 6	14–16	2.36	–	–	0.27	0.22	0.13	Yes	No	No	Yangtze River	This study
T. rosa	Clade B2	Anterior to the pelvic fin origin	Absent	Absent	Absent	–	Emarginated	Absent	Absent	Complete	–	–	iii, 9	iii, 6	i, 12	i, 7	14	2.3	–	2.6	0.25	0.27	0.14	Yes	No	Yes	Yangtze River	This study
T. sanduensis	Clade B2	Anterior to the pelvic fin origin	Whole body	Normal	11.9–15.4	31.2–40.2	Emarginated	Present	Present	Complete	4 + 37	Degenerated	ii, 8–9	i, 5	i, 8–9	i, 5	17–18	1.58	13	2.12	0.22	0.19	0.14	No	No	Yes	Pearl River	Chen and Peng 2019
T. tianeensis	Clade B2	Anterior to the pelvic fin origin	Whole body	Reduced	3.0–5.9	21.3–25.6	Truncated	Present	Absent	Complete	4 + 35	Degenerated	iii, 6–7	iii, 6	i, 8–9	i, 5–6	15–16	1.84	10	2.11	0.22	–	0.13	No	No	Yes	Pearl River	This study
T. tianlinensis	Clade B2	Anterior to the pelvic fin origin	Absent	Reduced	Absent	Absent	Truncated	Present	Absent	Complete	–	Degenerated	iv, 8–9	iii, 6	i, 10	i, 6	15–16	1.55	/	2.22	0.29	0.18	0.14	Yes	No	Yes	Pearl River	Li et al. 2017
T. wudangensis	Clade B2	Anterior to the pelvic fin origin	Whole body	Reduced	5.1–6.5	33.1–35.8	Truncated	Absent	Absent	Complete	4 + 34	Degenerated	iii, 7	iii, 5	i, 8	i, 5	14	2.56	7	2.36	0.25	0.19	0.15	No	No	Yes	Yangtze River	This study
T. xiangxiensis	Clade B2	Anterior to the pelvic fin origin	Absent	Absent	Absent	–	Emarginated	–	Absent	Complete	–	Developed	iii, 8	iii, 6	i, 11	i, 6	16	2.37	–	–	0.3	–	0.15	Yes	Yes	Yes	Yangtze River	This study
T. xuanweiensis	Clade B2	Anterior to the pelvic fin origin	Absent	Absent	Absent	–	Emarginated	–	Absent	Complete	–	Well developed	iii, 7–8	iii, 5	i, 10–12	i, 7–8	17–18	2.02	–	–	0.21	0.18	0.13	Yes	No	No	Pearl River	Lu et al. 2022
T. wulongensis	Clade A	Posterior to the pelvic fin origin	Whole body	Normal	11.1–19.1	38.5–43.1	Emarginated	–	Absent	Complete	4 + 38-39	Degenerated	ii, 8–9	i, 5–6	i, 8–9	i, 5–7	18	1.96	–	2.39	0.23	0.18	0.12	No	No	Yes	Yangtze River	This study
T. aluensis	？	Anterior to the pelvic fin origin	Absent	Reduced	5.6	22.2	Truncated	–	Absent	Complete	–	Degenerated	iii, 7	iii, 5	i, 9	i, 6	13	2.8	–	2.3	0.24	–	0.09	No	No	Yes	Pearl River	Li and Zhu 2000
T. anshuiensis	？	Anterior to the pelvic fin origin	Dorsal	Absent	Absent	–	Truncated	Absent	Absent	Complete	–	Developed	iv, 7–8	ii, 6	i, 10	i, 6	14	1.59	8	–	0.21	0.14	0.14	Yes	No	Yes	Pearl River	Wu et al. 2018a
T. fengshanensis	？	Anterior to the pelvic fin origin	Absent	Absent	Absent	–	Truncated	–	Absent	Complete	–	–	ii, 8	ii, 6	i, 8–10	i, 6–7	16	2.46–2.6	–	–	0.22–0.23	0.17	0.11–0.12	No	No	Yes	Pearl River	Lan et al. 2013
T. flavicorpus	？	Anterior to the pelvic fin origin	Whole body	Normal	5.1–6.8	3.1–5.2	Emarginated	–	Present	Complete	4 + 34	Degenerated	iii, 10	iii, 6–7	i, 11	i, 6–7	16	1.7	5～9	2.4–3.1	0.23–0.25	–	0.15–0.21	Yes	No	No	Pearl River	Yang et al. 2004
T. gejiuensis	？	Anterior to the pelvic fin origin	Absent	Absent	Absent	–	Truncated	–	Absent	Complete	–	Developed	iii, 7–8	iii, 4–6	i, 10	i, 5	14–15	1.4	–	–	0.21–0.23	–	0.18–0.20	Yes	No	Yes	Pearl River	Chu and Chen 1979
T. guizhouensis	？	Anterior to the pelvic fin origin	Whole body	Normal	9.4–12.1	20.3–24.3	Truncated	Absent	Present	Complete	–	Developed	iii, 8	iii, 6	i, 8–9	i, 6	14	1.7	8～10	2.1–2.4	0.16	–	0.15–0.16	No	No	Yes	Pearl River	This study
T. longipectoralis	？	Anterior to the pelvic fin origin	Whole body	Normal	11.8–16.4	21.2–25.3	Emarginated	Present	Present	Complete	4 + 35	Degenerated	iii, 8	iii, 5–6	i, 9–10	i, 6	14–15	1.4	13	2.1	0.24	0.29	0.15	Yes	Yes	Yes	Pearl River	Zheng et al. 2009
T. luochengensis	？	Anterior to the pelvic fin origin	Whole body	Reduced	7.5–8.6	18.4–21.3	Truncated	Present	Present	Complete	4 + 33-34	Degenerated	iii, 8	ii, 6	i, 10	i, 6	16–17	1.6	10	2.1	0.29	–	0.16	No	No	Yes	Pearl River	Li et al. 2017
T. nanpanjiangensis	？	Anterior to the pelvic fin origin	Whole body	Normal	12.0–16.5	30.3–34.5	Truncated	Present	Absent	Complete	4 + 38	Degenerated	iii, 7–8	ii, 5	i, 9–10	i, 6	16	1.7–2.3	9–10	2.1–2.2	0.22–0.24	–	0.15–0.18	No	No	Yes	Pearl River	Zhu and Cao 1988
T. posterodorsalus	？	Anterior to the pelvic fin origin	Absent	Absent	Absent	–	Truncated	–	Absent	Complete	–	–	iii, 6	ii, 4	i, 13	i, 5	15	3.33	–	–	0.23	–	0.13	No	No	Yes	Pearl River	Ran et al. 2006
T. shilinensis	？	Anterior to the pelvic fin origin	Absent	Absent	Absent	–	Truncated	–	Absent	Complete	–	Degenerated	iii, 7	iii, 5	i, 8–10	i, 6	14	2.47	–	–	0.23–0.25	–	0.13–0.16	No	No	Yes	Pearl River	Chen et al. 1992
T. tianxingensis	？	Anterior to the pelvic fin origin	Whole body	Normal	4.2–6.7	17.4–24.0	Truncated	Absent	Absent	Complete	4 + 38	Developed	iii, 8	ii, 5	i, 9	i, 5	16	2	12~13	2.2	0.2	–	0.14	No	No	No	Pearl River	Yang et al. 2016
T. xiangshuingensis	？	Anterior to the pelvic fin origin	Whole body	Normal	7.5	32.3	Emarginated	–	Absent	Complete	–	Degenerated	iii, 6	iii, 5	i, 9	i, 6	14	1.9	–	2.2	0.23	–	0.15	No	No	Yes	Pearl River	Li 2004
T. xichouensis	？	Anterior to the pelvic fin origin	Whole body	Reduced	Absent	–	Truncated	Absent	Absent	Complete	4 + 36	Developed	iii, 8	ii, 6	i, 9–10	i, 5–6	16	2.8	–	–	0.24	0.17	0.125	Yes	No	Yes	Pearl River	Liu et al. 2017
T. yunnanensis	？	Anterior to the pelvic fin origin	Whole body	Normal	7.2–8.3	27.0–27.8	Emarginated	Present	Present	Complete	–	Degenerated	iii, 7	iii, 5	i, 9–10	i, 7	15–16	1.8–2.1	–	2.1–2.3	0.24–0.25	–	0.12–0.17	No	No	Yes	Pearl River	Chu and Chen 1900
CPL/CPD: Caudal peduncle length/Caudal peduncle depth HL/SNL: Head length/Snout length HL/SNL: Head length/Standard length PL/SL:Pectoral-fin length/Standard length BD/SL:Body depth/Standard length
