# Supplementary material for: ﻿Four new hypogean species of the genus Triplophysa (Osteichthyes, Cypriniformes, Nemacheilidae) from Guizhou Province, Southwest China, based on molecular and morphological data
Source: Zookeys. 2023 Nov 28;1185:43–81. doi: 10.3897/zookeys.1185.105499 (PMC10698870; doi:10.3897/zookeys.1185.105499)
Supplement: Supplementary material 6 — Results and percentage of variance explained by principal component and discriminant function analyses [file zookeys-1185-043_article-105499__-s006.xlsx]

## Sheet: Sheet1
Morphometric characters	PC 1	PC 2	PC 3	PC 4	PC 5	PC 6	PC 7	CAN1	CAN2	CAN3	CAN4	CAN5
Total length	-	-	-	-	-	-	-	-0.029	-0.029	-0.124	0.014	-0.091
Standard length	-0.22	0.537	0.305	0.367	-0.166	0.118	0.445	-0.021	-0.039	-0.118	-0.007	-0.109
Body depth	0.59	0.137	0.362	-0.426	0.179	0.309	-0.03	-0.03	-0.019	-0.073	0.044	-0.092
Body width	0.353	0.149	0.416	-0.434	0.165	0.458	-0.145	-0.016	-0.022	-0.059	0.076	-0.045
Head length	0.935	-0.028	-0.158	-0.021	0.023	-0.092	0.01	-0.039	-0.004	-0.107	0.023	-0.117
Head depth	0.777	-0.058	0.406	-0.31	0.016	-0.129	-0.073	-0.02	0.002	-0.063	0.057	-0.111
Head width	0.807	-0.388	0.331	-0.008	-0.004	-0.076	-0.149	-0.015	0.019	-0.092	0.05	-0.094
Pre-anterior nostril length	0.776	-0.541	0.068	0.17	-0.043	0.088	-0.085	-0.017	0.047	-0.096	0.072	-0.058
Distance between anterior nostrils	0.656	-0.59	0.063	0.063	-0.178	0.032	0.072	-0.012	0.057	-0.073	0.066	-0.018
Distance between posterior nostrils	0.331	0.72	0.164	-0.196	0.117	-0.275	0.108	-0.029	-0.085	-0.035	0.02	-0.182
Distance between anterior and posterior nostrils	-0.012	0.801	-0.125	-0.373	0.237	-0.178	0.087	-0.053	-0.279	0.066	-0.08	-0.184
Snout length	0.876	-0.224	-0.133	0.063	-0.265	-0.039	0.011	-0.028	0.014	-0.091	0.005	-0.062
Upper jaw length	0.738	-0.295	0.229	0.273	0.139	-0.143	-0.119	-0.016	0.013	-0.088	0.09	-0.085
Lower jaw length	0.633	-0.034	0.303	0.35	0.032	-0.315	-0.103	-0.002	-0.007	-0.074	0.079	-0.129
Mouth width	0.331	0.608	0.302	-0.137	0.167	-0.013	-0.352	-0.017	-0.073	-0.061	0.064	-0.063
Eye diameter	-0.081	0.249	0.451	0.55	0.42	-0.194	-0.213	0.093	-0.124	-0.202	0.229	-0.31
Interorbital distance	0.547	0.026	0.532	-0.223	-0.348	-0.285	0.221	0.006	0.001	-0.033	0.005	-0.085
Predorsal length	0.863	0.349	0.048	0.107	-0.104	0.173	0.023	-0.008	-0.033	-0.094	-0.027	-0.088
Dorsal-fin base length	0.605	0.276	-0.447	0.003	-0.22	-0.136	0.115	-0.036	-0.026	-0.122	-0.026	-0.077
Dorsal-fin length	0.582	0.102	-0.628	-0.235	0.014	-0.093	-0.146	-0.069	-0.018	-0.126	0.02	-0.082
Pectoral-fin length	0.499	0.382	-0.509	-0.244	-0.023	-0.249	-0.007	-0.053	-0.039	-0.089	0.017	-0.091
Pectoral-fin base length	0.83	-0.245	0.132	0.063	0.083	0.092	0.074	-0.149	0.022	-0.101	-0.012	-0.044
Prepectoral length	0.845	0.337	-0.035	0.1	-0.054	-0.158	0.093	-0.036	0.011	-0.089	-0.015	-0.122
Pelvic-fin length	0.409	-0.175	-0.544	0.053	-0.102	-0.342	-0.088	0.08	-0.059	-0.115	0.043	-0.076
Pelvic-fin base length	0.661	-0.176	0.303	-0.104	-0.143	0.094	0.423	-0.217	0.086	-0.17	-0.012	-0.105
Prepelvic length	0.816	0.446	-0.077	0.175	-0.053	0.196	-0.052	-0.041	-0.064	-0.065	0.014	-0.086
Anal-fin length	0.608	-0.066	-0.537	-0.244	-0.263	0.012	-0.195	-0.048	-0.006	-0.117	0.014	-0.014
Anal-fin base length	0.449	0.223	-0.346	0.338	-0.292	0.397	-0.29	-0.059	-0.166	-0.134	0.028	-0.113
Preanal length	0.707	0.564	-0.004	0.313	0.119	0.05	0.013	-0.019	-0.058	-0.089	0	-0.101
Distance between base of pectoral fin and pelvic fin origin	0.312	0.784	0.024	0.209	-0.166	0.287	-0.126	0.008	-0.127	-0.009	-0.002	-0.102
Distance between base of pelvic fin and anal fin origin	0.109	0.734	0.176	0.445	0.13	-0.192	0.013	-0.006	-0.088	-0.122	-0.029	-0.188
Distance between anal fin and posterior margin of anus	0.102	-0.413	0.598	0.251	-0.34	0.066	-0.058	0.037	0.046	-0.067	0.069	0.064
Caudal peduncle length	0.251	0.579	-0.397	0.078	0.005	0.317	0.31	-0.046	-0.055	-0.123	-0.034	-0.095
Caudal peduncle depth	0.508	0.159	0.63	-0.45	0.054	-0.045	0.007	-0.044	0.078	-0.084	0.054	-0.131
Maxillary barbel length	0.501	-0.733	-0.203	0.087	0.321	0.101	0.128	-0.054	0	-0.151	0.101	0.024
Inrostral barbel length	0.658	-0.364	-0.26	0.12	0.455	0.016	0.309	-0.046	0.115	-0.036	-0.036	-0.083
Outrostral barbel length	0.511	-0.288	-0.339	0.056	0.654	0.163	0.063	-0.044	0.008	-0.105	0.074	0.004
Eigenvalues	18.863	3.544	1.101	0.829	0.566	0.015	0.294	-1.095	-0.901	-3.331	1.048	-3.341
Percentage of total variance	35.414	17.931	12.032	6.61	4.947	4.018	3.097	55.2	23.8	15.1	4.5	1.4
Cumulative percentage	35.414	53.345	65.377	71.987	76.934	80.951	84.048	55.2	79	94.1	98.6	100
Positive correlation	/	/	/	/	/	/	/	0.995	0.99	0.984	0.948	0.861
